# Supplementary material for: Research on enhancing road apparent crack detection based on the improved YOLOv8n model
Source: PLoS One. 2025 Sep 4;20(9):e0330218. doi: 10.1371/journal.pone.0330218 (PMC12410743; doi:10.1371/journal.pone.0330218)
Supplement: S2 File — (ZIP) [file pone.0330218.s002.zip]

Archive with 276 entries (276 files):
- 1 (1418).jpg
- 1 (1427).jpg
- 1 (1449).jpg
- 1 (1501).jpg
- 1 (1524).jpg
- 1 (1536).jpg
- 1 (1549).jpg
- 1 (1589).jpg
- 1 (1645).jpg
- 1 (1646).jpg
- 1 (1665).jpg
- 1 (1670).jpg
- 1 (1676).jpg
- 1 (1687).jpg
- 1 (1702).jpg
- 1 (1726).jpg
- 1 (1753).jpg
- 1 (1765).jpg
- 1 (1774).jpg
- 1 (1847).jpg
- 1 (1855).jpg
- 1 (1860).jpg
- 1 (1878).jpg
- 1 (1904).jpg
- 1 (1959).jpg
- 1 (1998).jpg
- 1 (2040).jpg
- 1 (2052).jpg
- 1 (2057).jpg
- 1 (2087).jpg
- 1 (2109).jpg
- 1 (2178).jpg
- 1 (2194).jpg
- 1 (2230).jpg
- 1 (2232).jpg
- 1 (2245).jpg
- 1 (2269).jpg
- 1 (2285).jpg
- 1 (2286).jpg
- 1 (2300).jpg
- 1 (232).jpg
- 1 (234).jpg
- 1 (235).jpg
- 1 (236).jpg
- 1 (237).jpg
- 1 (240).jpg
- 1 (241).jpg
- 1 (242).jpg
- 1 (244).jpg
- 1 (245).jpg
- 1 (246).jpg
- 1 (247).jpg
- 1 (249).jpg
- 1 (252).jpg
- 1 (253).jpg
- 1 (254).jpg
- 1 (255).jpg
- 1 (256).jpg
- 1 (257).jpg
- 1 (258).jpg
- 1 (259).jpg
- 1 (260).jpg
- 1 (261).jpg
- 1 (262).jpg
- 1 (263).jpg
- 1 (264).jpg
- 1 (265).jpg
- 1 (266).jpg
- 1 (267).jpg
- 1 (268).jpg
- 1 (269).jpg
- 1 (270).jpg
- 1 (271).jpg
- 1 (272).jpg
- 1 (273).jpg
- 1 (274).jpg
- 1 (275).jpg
- 1 (276).jpg
- 1 (277).jpg
- 1 (278).jpg
- 1 (279).jpg
- 1 (280).jpg
- 1 (281).jpg
- 1 (282).jpg
- 1 (283).jpg
- 1 (284).jpg
- 1 (285).jpg
- 1 (286).jpg
- 1 (287).jpg
- 1 (288).jpg
- 1 (289).jpg
- 1 (290).jpg
- 1 (291).jpg
- 1 (292).jpg
- 1 (293).jpg
- 1 (294).jpg
- 1 (295).jpg
- 1 (296).jpg
- 1 (297).jpg
- 1 (298).jpg
- 1 (299).jpg
- 1 (300).jpg
- 1 (301).jpg
- 1 (302).jpg
- 1 (303).jpg
- 1 (304).jpg
- 1 (305).jpg
- 1 (306).jpg
- 1 (307).jpg
- 1 (308).jpg
- 1 (309).jpg
- 1 (310).jpg
- 1 (312).jpg
- 1 (313).jpg
- 1 (314).jpg
- 1 (315).jpg
- 1 (316).jpg
- 1 (317).jpg
- 1 (319).jpg
- 1 (320).jpg
- 1 (321).jpg
- 1 (322).jpg
- 1 (323).jpg
- 1 (324).jpg
- 1 (325).jpg
- 1 (326).jpg
- 1 (327).jpg
- 1 (328).jpg
- 1 (329).jpg
- 1 (330).jpg
- 1 (331).jpg
- 1 (332).jpg
- 1 (333).jpg
- 1 (334).jpg
- 1 (335).jpg
- 1 (336).jpg
- 1 (337).jpg
- 1 (338).jpg
- 1 (339).jpg
- 1 (340).jpg
- 1 (341).jpg
- 1 (342).jpg
- 1 (343).jpg
- 1 (344).jpg
- 1 (346).jpg
- 1 (347).jpg
- 1 (348).jpg
- 1 (349).jpg
- 1 (350).jpg
- 1 (355).jpg
- 1 (356).jpg
- 1 (357).jpg
- 1 (358).jpg
- 1 (359).jpg
- 1 (364).jpg
- 1 (365).jpg
- 1 (406).jpg
- 1 (440).jpg
- 1 (460).jpg
- 1 (466).jpg
- 1616.rf.c868709931a671796794fdbb95352c5a.jpg
- 1675.rf.e3aa3f8d28d0247ef0284dd46dacc29f.jpg
- 1686.rf.809fb1b51c607e5cf787e44ef4ddd7b8.jpg
- 1706.rf.011d213c21ec78896c36728dcbc156f5.jpg
- 1716.rf.85ea38b36008beaa72c5d8541f734eb0.jpg
- 1722.rf.38b38f2e833309a4f35bfbf0432dffff.jpg
- 1794.rf.7a03ca09d05e9e2941f768bc8570cb54.jpg
- 1804.rf.7e39a73f7b0d1c4bdf8094006e0cf495.jpg
- 1806.rf.8c87862452f4ce0232a666c180ec9942.jpg
- 1813.rf.79f1af872f76dd8b46df4a83ed5f54c6.jpg
- 1818.rf.7e52c1687bfb625e86c54c9d71a66d99.jpg
- 1819.rf.d2d41865c85e1019dc3e8b9daf73c434.jpg
- 1839.rf.3495cbba8ee9a583ed0dff8d0e5fc0f7.jpg
- 1896.rf.e718dd26abc98c2645ea37a808039034.jpg
- 1899.rf.05853f25ccaa4fe0a74c0fa674106547.jpg
- 1899.rf.8a93805fbfc20cdad1fb03376b6233a1.jpg
- 1899.rf.c05583a0d1327f794ed389b8932cbd8a.jpg
- 1901.rf.0b5b87ee5d3a31b27ac9ba0d602c066a.jpg
- 1901.rf.4440f2b6662d5cc8cd32afd7c5541aa9.jpg
- 1901.rf.c431762b416338616fe9726e06fac419.jpg
- 1903.rf.42f0b145a662953cc954281f099f5dc7.jpg
- 1903.rf.f39c77cf88a182bf267e78b08049529a.jpg
- 1903.rf.fcde61244262d1033370ebc1666d621d.jpg
- 1904.rf.2385f6f6e78df7355637719a395e3147.jpg
- 1904.rf.7afe2fb6a925cd90ea1adfe97966ef15.jpg
- 1904.rf.8df525de17f98443658fb6776a38ece5.jpg
- 1906.rf.449130a9b23338145e698ea28e827aa5.jpg
- 1906.rf.58b3bf4d6f1c68228ecc260358d6a55d.jpg
- 1906.rf.da2f5dad3bf32d22d3fcefdda835fc53.jpg
- 1907.rf.4fd41c5883540f708964f149135bd6ae.jpg
- 1907.rf.85a0cb730aa41741b3c9a68b07ce9eaa.jpg
- 1907.rf.95e2d13e83355a0106502fde266a8a2e.jpg
- 1909.rf.3aed37b6ab5b9e14651355859282f80f.jpg
- 1909.rf.7d448f405a38454568bebe346cf3f2e3.jpg
- 1909.rf.f91e86a77fa4e50dedfa76945f9d87b9.jpg
- 1910.rf.07aca26334eb51c26267cc6d045a3417.jpg
- 1910.rf.34b926c1893793845084b69361a346ea.jpg
- 1910.rf.b65bee39f44270661f6853f0b3077617.jpg
- 1915.rf.5e32f5823878513dde8ab3639ec98cdd.jpg
- 1915.rf.9ea941a0c185808b51887f710be6304c.jpg
- 1915.rf.b247a0edab5af8731fa7942737ec7849.jpg
- 1916.rf.261645b6878c0f49ce08fb19aeba32a0.jpg
- 1916.rf.a3488450d4bc63bc07366ff7b7078a09.jpg
- 1916.rf.e11c74b7de387518b0f5656ed95c984f.jpg
- 1917.rf.08dac2ee1f337f2f772ae04104078088.jpg
- 1918.rf.9f62bcab116c031ea67b90b0181c5ac8.jpg
- 1918.rf.ef56c1192a1c19e6b535d0cf45141898.jpg
- 1919.rf.37418aa2e526b298ee9de322dfc9672d.jpg
- 1919.rf.916b7eb25dc79c16780473d0d1973c6a.jpg
- 1919.rf.b1262a8930b6f29ce982034277638b57.jpg
- 1920.rf.2f0699af985ffaeb0a93e9f224e8515a.jpg
- 1921.rf.e704f0b0e352f4ac12f23e71ffa6d9ad.jpg
- 1957.rf.e4ee900c82e7bab356690f56f27959c6.jpg
- 1960.rf.a23272eb27c0f5ab6327f98571919ad9.jpg
- 1974.rf.c900dacf421e72dd3b10be4d3f6e4b40.jpg
- 1979.rf.d3ee9d85b659ee844d1c26680f05d419.jpg
- 2555.rf.8ce6a08bbea2d1ea1693f796bd43e9a3.jpg
- 2575.rf.702ecb64c7c46731d4c1896e1221bcb7.jpg
- 3018.rf.8080fab394ada475a530ab47db3dc637.jpg
- 3023.rf.6e959c0e312734aaf3a0c0486fc4a906.jpg
- 3049.rf.4cf26f933dc21c9d1fda9807c0b3d35d.jpg
- 3063.rf.8e65e867e7dac42c2cbfcc6107ea6a5c.jpg
- 3067.rf.006b54ea05537cb110efb4e8ee046272.jpg
- 3093.rf.842f05edf426b1584757049a52269c07.jpg
- CFD_097_jpg.rf.66488c26753cd411fe6e4617a41da147.jpg
- CFD_097_jpg.rf.adee4cb107134e7ef04cc706dd1d239d.jpg
- CFD_098_jpg.rf.83c360ffc4a187a987395f70e20e3063.jpg
- CFD_098_jpg.rf.aeab947148322a5a17a36a63abc22cb5.jpg
- CFD_098_jpg.rf.b75e0a87b4636e1e068153a710aacf99.jpg
- CFD_099_jpg.rf.022275d555a64dbf2632080134ce46f5.jpg
- CFD_099_jpg.rf.eec8a09296eaa0d337b75bfb1dd3895d.jpg
- CFD_100_jpg.rf.0302293ff5e0d968392368f19467264f.jpg
- CFD_100_jpg.rf.cd41f22df7f6797ab9f57a89e5de0c19.jpg
- CFD_101_jpg.rf.11b49595de767c01b216a17abfe18427.jpg
- CFD_102_jpg.rf.ac9537dd94b055e447ad64b5fce05a01.jpg
- CFD_102_jpg.rf.cb143b46e0032cadfeaff7360f335f37.jpg
- CFD_103_jpg.rf.8758fe3061d88392c97dba4d60984ffc.jpg
- CFD_103_jpg.rf.93411b7c8c153434f179962f83f2489e.jpg
- CFD_103_jpg.rf.b8d968eeb2ddcd2372aea4339a14a8f2.jpg
- CFD_104_jpg.rf.899734a9d059d2978f48fb03f25bb7a4.jpg
- CFD_105_jpg.rf.4072067646274688063cef2391988fa2.jpg
- CFD_105_jpg.rf.57aafa1643f911e8b36a8d67c1796200.jpg
- CFD_106_jpg.rf.9d2a5c4394a22e2c9095b99b360bc607.jpg
- CFD_106_jpg.rf.d678d9a64c86d732c896ebf20c3dde9b.jpg
- CFD_108_jpg.rf.18a499fed81f6bbc768a9befa8a338f0.jpg
- CFD_109_jpg.rf.acc8de12d1374a497fdbbdffe548e24c.jpg
- CFD_110_jpg.rf.4e0e66a0d52add339d8171f96902e861.jpg
- DeepCrack_IMG108_jpg.rf.71aec567a156f2be70c52e328faa88ea.jpg
- DeepCrack_IMG136_jpg.rf.f715c7b4fe933c29d52e5710424f0fb3.jpg
- DeepCrack_IMG33-11_jpg.rf.b636600335ac279c92cbbd69bed732ec.jpg
- DeepCrack_IMG33-13_jpg.rf.1a387ff16e02374f8694f780aa0a0d96.jpg
- DeepCrack_IMG33-14_jpg.rf.e3000f784ac5094cf667ec49b983186b.jpg
- DeepCrack_IMG33-15_jpg.rf.f193f51553cf63f8e4d5411f230f5725.jpg
- DeepCrack_IMG33-17_jpg.rf.c2155f3587f9a2ad9132b1afa8f23e9a.jpg
- DeepCrack_IMG33-18_jpg.rf.c9b63b3da2923bfd128536e4c5364cfd.jpg
- DeepCrack_IMG33-5_jpg.rf.1d3156bb02a0a34b35d1f8cb32137ca5.jpg
- DeepCrack_IMG33-8_jpg.rf.94c80a94231b81396419cb64d7a4c254.jpg
- DeepCrack_IMG36-1_jpg.rf.a0617b132307bb05231fc05a86c0b3d0.jpg
- DeepCrack_IMG36-3_jpg.rf.65b5c7e4b8092f003da368da01654e39.jpg
- DeepCrack_IMG39-1_jpg.rf.1f30ccdca830bf77d2b41c23f008e009.jpg
- DeepCrack_IMG39-2_jpg.rf.5e16d2073c8276b09e4d9eea50962c35.jpg
- DeepCrack_IMG49_jpg.rf.74b33a02bb5182ec737e23ae1d6b7170.jpg
- DeepCrack_IMG56_jpg.rf.464e1a39721c06f8e9caa1c177b314f9.jpg
- DeepCrack_IMG88_jpg.rf.9189bd7280d886350f54fdd8293e1e86.jpg
- Eugen_Muller_7723_302_22_306_361_jpg.rf.d237dc2208e1f334b73d8efbc128df1d.jpg
- Eugen_Muller_7723_337_14_262_258_jpg.rf.db56a772af9eab58277ec2ca670f8a25.jpg
- Eugen_Muller_7723_382_146_299_267_jpg.rf.4fa0f5ae431f2b799674ec728ea5bd20.jpg
- Eugen_Muller_7723_81_52_433_365_jpg.rf.18d3264744ab3fb6cda9e95d554b2b5b.jpg
- Eugen_Muller_8980_0_0_539_926_jpg.rf.cb8f478133197d3ff373e0ba866b9477.jpg
- Eugen_Muller_8980_0_344_500_476_jpg.rf.a2433131441155c391c487f2d528e4dd.jpg
- forest_013_jpg.rf.bf0ccdf633ac9c046641e0155e31c3bb.jpg
- forest_080_jpg.rf.04c7b09ff0cb0fd884ace65f082abf4b.jpg
- forest_084_jpg.rf.b1153bd0311f023854b274e19084d124.jpg
- forest_088_jpg.rf.89d501a0fac6093011ca4a116d58e009.jpg
- forest_118_jpg.rf.9ba0dde4c08fc72cb96dfe7c5b9d7965.jpg
- GAPS384_test_0028_541_1_jpg.rf.9d498dc35e8c13581d76b3f641e17420.jpg
