# Supplementary material for: Research on enhancing road apparent crack detection based on the improved YOLOv8n model
Source: PLoS One. 2025 Sep 4;20(9):e0330218. doi: 10.1371/journal.pone.0330218 (PMC12410743; doi:10.1371/journal.pone.0330218)
Supplement: S3 File — (ZIP) [file pone.0330218.s003.zip]

Archive with 407 entries (352 files):
- __init__.py
- __pycache__/
- __pycache__/__init__.cpython-38.pyc
- __pycache__/__init__.cpython-39.pyc
- assets/
- cfg/
- cfg/__init__.py
- cfg/__pycache__/
- cfg/__pycache__/__init__.cpython-38.pyc
- cfg/__pycache__/__init__.cpython-39.pyc
- cfg/datasets/
- cfg/datasets/Argoverse.yaml
- cfg/datasets/coco-pose.yaml
- cfg/datasets/coco.yaml
- cfg/datasets/coco128-seg.yaml
- cfg/datasets/coco128.yaml
- cfg/datasets/coco8-pose.yaml
- cfg/datasets/coco8-seg.yaml
- cfg/datasets/coco8.yaml
- cfg/datasets/data.yaml
- cfg/datasets/DOTAv2.yaml
- cfg/datasets/GlobalWheat2020.yaml
- cfg/datasets/ImageNet.yaml
- cfg/datasets/Objects365.yaml
- cfg/datasets/open-images-v7.yaml
- cfg/datasets/SKU-110K.yaml
- cfg/datasets/tiger-pose.yaml
- cfg/datasets/VisDrone.yaml
- cfg/datasets/VOC.yaml
- cfg/datasets/xView.yaml
- cfg/datasets/yololi.yaml
- cfg/default.yaml
- cfg/models/
- cfg/models/README.md
- cfg/models/rt-detr/
- cfg/models/rt-detr/rtdetr-l.yaml
- cfg/models/rt-detr/rtdetr-resnet101.yaml
- cfg/models/rt-detr/rtdetr-resnet50.yaml
- cfg/models/rt-detr/rtdetr-x.yaml
- cfg/models/v8/
- cfg/models/v8/yolov8-all.yaml
- cfg/models/v8/yolov8.yaml
- cfg/trackers/
- cfg/trackers/botsort.yaml
- cfg/trackers/bytetrack.yaml
- data/
- data/__init__.py
- data/__pycache__/
- data/__pycache__/__init__.cpython-38.pyc
- data/__pycache__/__init__.cpython-39.pyc
- data/__pycache__/augment.cpython-38.pyc
- data/__pycache__/augment.cpython-39.pyc
- data/__pycache__/base.cpython-38.pyc
- data/__pycache__/base.cpython-39.pyc
- data/__pycache__/build.cpython-38.pyc
- data/__pycache__/build.cpython-39.pyc
- data/__pycache__/converter.cpython-38.pyc
- data/__pycache__/converter.cpython-39.pyc
- data/__pycache__/dataset.cpython-38.pyc
- data/__pycache__/dataset.cpython-39.pyc
- data/__pycache__/loaders.cpython-38.pyc
- data/__pycache__/loaders.cpython-39.pyc
- data/__pycache__/utils.cpython-38.pyc
- data/__pycache__/utils.cpython-39.pyc
- data/annotator.py
- data/augment.py
- data/base.py
- data/build.py
- data/converter.py
- data/crack/
- data/crack/images/
- data/crack/labels/
- data/dataset.py
- data/loaders.py
- data/utils.py
- engine/
- engine/__init__.py
- engine/__pycache__/
- engine/__pycache__/__init__.cpython-38.pyc
- engine/__pycache__/__init__.cpython-39.pyc
- engine/__pycache__/exporter.cpython-38.pyc
- engine/__pycache__/exporter.cpython-39.pyc
- engine/__pycache__/model.cpython-38.pyc
- engine/__pycache__/model.cpython-39.pyc
- engine/__pycache__/predictor.cpython-38.pyc
- engine/__pycache__/predictor.cpython-39.pyc
- engine/__pycache__/results.cpython-38.pyc
- engine/__pycache__/results.cpython-39.pyc
- engine/__pycache__/trainer.cpython-38.pyc
- engine/__pycache__/trainer.cpython-39.pyc
- engine/__pycache__/validator.cpython-38.pyc
- engine/__pycache__/validator.cpython-39.pyc
- engine/exporter.py
- engine/model.py
- engine/predictor.py
- engine/results.py
- engine/trainer.py
- engine/tuner.py
- engine/validator.py
- hub/
- hub/__init__.py
- hub/__pycache__/
- hub/__pycache__/__init__.cpython-38.pyc
- hub/__pycache__/__init__.cpython-39.pyc
- hub/__pycache__/auth.cpython-38.pyc
- hub/__pycache__/auth.cpython-39.pyc
- hub/__pycache__/utils.cpython-38.pyc
- hub/__pycache__/utils.cpython-39.pyc
- hub/auth.py
- hub/session.py
- hub/utils.py
- models/
- models/__init__.py
- models/__pycache__/
- models/__pycache__/__init__.cpython-38.pyc
- models/__pycache__/__init__.cpython-39.pyc
- models/fastsam/
- models/fastsam/__init__.py
- models/fastsam/__pycache__/
- models/fastsam/__pycache__/__init__.cpython-38.pyc
- models/fastsam/__pycache__/__init__.cpython-39.pyc
- models/fastsam/__pycache__/model.cpython-38.pyc
- models/fastsam/__pycache__/model.cpython-39.pyc
- models/fastsam/__pycache__/predict.cpython-38.pyc
- models/fastsam/__pycache__/predict.cpython-39.pyc
- models/fastsam/__pycache__/prompt.cpython-38.pyc
- models/fastsam/__pycache__/prompt.cpython-39.pyc
- models/fastsam/__pycache__/utils.cpython-38.pyc
- models/fastsam/__pycache__/utils.cpython-39.pyc
- models/fastsam/__pycache__/val.cpython-38.pyc
- models/fastsam/__pycache__/val.cpython-39.pyc
- models/fastsam/model.py
- models/fastsam/predict.py
- models/fastsam/prompt.py
- models/fastsam/utils.py
- models/fastsam/val.py
- models/nas/
- models/nas/__init__.py
- models/nas/__pycache__/
- models/nas/__pycache__/__init__.cpython-38.pyc
- models/nas/__pycache__/__init__.cpython-39.pyc
- models/nas/__pycache__/model.cpython-38.pyc
- models/nas/__pycache__/model.cpython-39.pyc
- models/nas/__pycache__/predict.cpython-38.pyc
- models/nas/__pycache__/predict.cpython-39.pyc
- models/nas/__pycache__/val.cpython-38.pyc
- models/nas/__pycache__/val.cpython-39.pyc
- models/nas/model.py
- models/nas/predict.py
- models/nas/val.py
- models/rtdetr/
- models/rtdetr/__init__.py
- models/rtdetr/__pycache__/
- models/rtdetr/__pycache__/__init__.cpython-38.pyc
- models/rtdetr/__pycache__/__init__.cpython-39.pyc
- models/rtdetr/__pycache__/model.cpython-38.pyc
- models/rtdetr/__pycache__/model.cpython-39.pyc
- models/rtdetr/__pycache__/predict.cpython-38.pyc
- models/rtdetr/__pycache__/predict.cpython-39.pyc
- models/rtdetr/__pycache__/train.cpython-38.pyc
- models/rtdetr/__pycache__/train.cpython-39.pyc
- models/rtdetr/__pycache__/val.cpython-38.pyc
- models/rtdetr/__pycache__/val.cpython-39.pyc
- models/rtdetr/model.py
- models/rtdetr/predict.py
- models/rtdetr/train.py
- models/rtdetr/val.py
- models/sam/
- models/sam/__init__.py
- models/sam/__pycache__/
- models/sam/__pycache__/__init__.cpython-38.pyc
- models/sam/__pycache__/__init__.cpython-39.pyc
- models/sam/__pycache__/amg.cpython-38.pyc
- models/sam/__pycache__/amg.cpython-39.pyc
- models/sam/__pycache__/build.cpython-38.pyc
- models/sam/__pycache__/build.cpython-39.pyc
- models/sam/__pycache__/model.cpython-38.pyc
- models/sam/__pycache__/model.cpython-39.pyc
- models/sam/__pycache__/predict.cpython-38.pyc
- models/sam/__pycache__/predict.cpython-39.pyc
- models/sam/amg.py
- models/sam/build.py
- models/sam/model.py
- models/sam/modules/
- models/sam/modules/__init__.py
- models/sam/modules/__pycache__/
- models/sam/modules/__pycache__/__init__.cpython-38.pyc
- models/sam/modules/__pycache__/__init__.cpython-39.pyc
- models/sam/modules/__pycache__/decoders.cpython-38.pyc
- models/sam/modules/__pycache__/decoders.cpython-39.pyc
- models/sam/modules/__pycache__/encoders.cpython-38.pyc
- models/sam/modules/__pycache__/encoders.cpython-39.pyc
- models/sam/modules/__pycache__/sam.cpython-38.pyc
- models/sam/modules/__pycache__/sam.cpython-39.pyc
- models/sam/modules/__pycache__/tiny_encoder.cpython-38.pyc
- models/sam/modules/__pycache__/tiny_encoder.cpython-39.pyc
- models/sam/modules/__pycache__/transformer.cpython-38.pyc
- models/sam/modules/__pycache__/transformer.cpython-39.pyc
- models/sam/modules/decoders.py
- models/sam/modules/encoders.py
- models/sam/modules/sam.py
- models/sam/modules/tiny_encoder.py
- models/sam/modules/transformer.py
- models/sam/predict.py
- models/utils/
- models/utils/__init__.py
- models/utils/loss.py
- models/utils/ops.py
- models/yolo/
- models/yolo/__init__.py
- models/yolo/__pycache__/
- models/yolo/__pycache__/__init__.cpython-38.pyc
- models/yolo/__pycache__/__init__.cpython-39.pyc
- models/yolo/__pycache__/model.cpython-38.pyc
- models/yolo/__pycache__/model.cpython-39.pyc
- models/yolo/classify/
- models/yolo/classify/__init__.py
- models/yolo/classify/__pycache__/
- models/yolo/classify/__pycache__/__init__.cpython-38.pyc
- models/yolo/classify/__pycache__/__init__.cpython-39.pyc
- models/yolo/classify/__pycache__/predict.cpython-38.pyc
- models/yolo/classify/__pycache__/predict.cpython-39.pyc
- models/yolo/classify/__pycache__/train.cpython-38.pyc
- models/yolo/classify/__pycache__/train.cpython-39.pyc
- models/yolo/classify/__pycache__/val.cpython-38.pyc
- models/yolo/classify/__pycache__/val.cpython-39.pyc
- models/yolo/classify/predict.py
- models/yolo/classify/train.py
- models/yolo/classify/val.py
- models/yolo/detect/
- models/yolo/detect/__init__.py
- models/yolo/detect/__pycache__/
- models/yolo/detect/__pycache__/__init__.cpython-38.pyc
- models/yolo/detect/__pycache__/__init__.cpython-39.pyc
- models/yolo/detect/__pycache__/predict.cpython-38.pyc
- models/yolo/detect/__pycache__/predict.cpython-39.pyc
- models/yolo/detect/__pycache__/train.cpython-38.pyc
- models/yolo/detect/__pycache__/train.cpython-39.pyc
- models/yolo/detect/__pycache__/val.cpython-38.pyc
- models/yolo/detect/__pycache__/val.cpython-39.pyc
- models/yolo/detect/predict.py
- models/yolo/detect/train.py
- models/yolo/detect/val.py
- models/yolo/model.py
- models/yolo/pose/
- models/yolo/pose/__init__.py
- models/yolo/pose/__pycache__/
- models/yolo/pose/__pycache__/__init__.cpython-38.pyc
- models/yolo/pose/__pycache__/__init__.cpython-39.pyc
- models/yolo/pose/__pycache__/predict.cpython-38.pyc
- models/yolo/pose/__pycache__/predict.cpython-39.pyc
- models/yolo/pose/__pycache__/train.cpython-38.pyc
- models/yolo/pose/__pycache__/train.cpython-39.pyc
- models/yolo/pose/__pycache__/val.cpython-38.pyc
- models/yolo/pose/__pycache__/val.cpython-39.pyc
- models/yolo/pose/predict.py
- models/yolo/pose/train.py
- models/yolo/pose/val.py
- models/yolo/segment/
- models/yolo/segment/__init__.py
- models/yolo/segment/__pycache__/
- models/yolo/segment/__pycache__/__init__.cpython-38.pyc
- models/yolo/segment/__pycache__/__init__.cpython-39.pyc
- models/yolo/segment/__pycache__/predict.cpython-38.pyc
- models/yolo/segment/__pycache__/predict.cpython-39.pyc
- models/yolo/segment/__pycache__/train.cpython-38.pyc
- models/yolo/segment/__pycache__/train.cpython-39.pyc
- models/yolo/segment/__pycache__/val.cpython-38.pyc
- models/yolo/segment/__pycache__/val.cpython-39.pyc
- models/yolo/segment/predict.py
- models/yolo/segment/train.py
- models/yolo/segment/val.py
- nn/
- nn/__init__.py
- nn/__pycache__/
- nn/__pycache__/__init__.cpython-38.pyc
- nn/__pycache__/__init__.cpython-39.pyc
- nn/__pycache__/autobackend.cpython-38.pyc
- nn/__pycache__/autobackend.cpython-39.pyc
- nn/__pycache__/tasks.cpython-38.pyc
- nn/__pycache__/tasks.cpython-39.pyc
- nn/autobackend.py
- nn/modules/
- nn/modules/__init__.py
- nn/modules/__pycache__/
- nn/modules/__pycache__/__init__.cpython-38.pyc
- nn/modules/__pycache__/__init__.cpython-39.pyc
- nn/modules/__pycache__/block.cpython-38.pyc
- nn/modules/__pycache__/block.cpython-39.pyc
- nn/modules/__pycache__/conv.cpython-38.pyc
- nn/modules/__pycache__/conv.cpython-39.pyc
- nn/modules/__pycache__/head.cpython-38.pyc
- nn/modules/__pycache__/head.cpython-39.pyc
- nn/modules/__pycache__/transformer.cpython-38.pyc
- nn/modules/__pycache__/transformer.cpython-39.pyc
- nn/modules/__pycache__/utils.cpython-38.pyc
- nn/modules/__pycache__/utils.cpython-39.pyc
- nn/modules/block.py
- nn/modules/conv.py
- nn/modules/head.py
[truncated: 107 more entries]
