# Supplementary material for: Research on enhancing road apparent crack detection based on the improved YOLOv8n model
Source: PLoS One. 2025 Sep 4;20(9):e0330218. doi: 10.1371/journal.pone.0330218 (PMC12410743; doi:10.1371/journal.pone.0330218)
Supplement: S3 File — (ZIP) [file pone.0330218.s003.zip › __init__.py]

# Ultralytics YOLO 🚀, AGPL-3.0 license

__version__ = '8.0.228'

from ultralytics.models import RTDETR, SAM, YOLO
from ultralytics.models.fastsam import FastSAM
from ultralytics.models.nas import NAS
from ultralytics.utils import SETTINGS as settings
from ultralytics.utils.checks import check_yolo as checks
from ultralytics.utils.downloads import download

__all__ = '__version__', 'YOLO', 'NAS', 'SAM', 'FastSAM', 'RTDETR', 'checks', 'download', 'settings'
