# Supplementary material for: Research on enhancing road apparent crack detection based on the improved YOLOv8n model
Source: PLoS One. 2025 Sep 4;20(9):e0330218. doi: 10.1371/journal.pone.0330218 (PMC12410743; doi:10.1371/journal.pone.0330218)
Supplement: S3 File — (ZIP) [file pone.0330218.s003.zip › cfg/datasets/data.yaml]

path: D:/xu/ultralytics/data/lingfeng2
train: D:/xu/ultralytics/data/lingfeng2/images/train
val: D:/xu/ultralytics/data/lingfeng2/images/val
nc: 2
names: ['Cracks', 'pothole']
