# Supplementary material for: Research on enhancing road apparent crack detection based on the improved YOLOv8n model
Source: PLoS One. 2025 Sep 4;20(9):e0330218. doi: 10.1371/journal.pone.0330218 (PMC12410743; doi:10.1371/journal.pone.0330218)
Supplement: S3 File — (ZIP) [file pone.0330218.s003.zip › cfg/datasets/ImageNet.yaml]

# Ultralytics YOLO 🚀, AGPL-3.0 license
# ImageNet-1k dataset https://www.image-net.org/index.php by Stanford University
# Simplified class names from https://github.com/anishathalye/imagenet-simple-labels
# Example usage: yolo train task=classify data=imagenet
# parent
# ├── ultralytics
# └── datasets
#     └── imagenet  ← downloads here (144 GB)


# Train/val/test sets as 1) dir: path/to/imgs, 2) file: path/to/imgs.txt, or 3) list: [path/to/imgs1, path/to/imgs2, ..]
path: ../datasets/imagenet  # dataset root dir
train: train  # train images (relative to 'path') 1281167 images
val: val  # val images (relative to 'path') 50000 images
test:  # test images (optional)

# Classes
names:
  0: tench
  1: goldfish
  2: great white shark
  3: tiger shark
  4: hammerhead shark
  5: electric ray
  6: stingray
  7: cock
  8: hen
  9: ostrich
  10: brambling
  11: goldfinch
  12: house finch
  13: junco
  14: indigo bunting
  15: American robin
  16: bulbul
  17: jay
  18: magpie
  19: chickadee
  20: American dipper
  21: kite
  22: bald eagle
  23: vulture
  24: great grey owl
  25: fire salamander
  26: smooth newt
  27: newt
  28: spotted salamander
  29: axolotl
  30: American bullfrog
  31: tree frog
  32: tailed frog
  33: loggerhead sea turtle
  34: leatherback sea turtle
  35: mud turtle
  36: terrapin
  37: box turtle
  38: banded gecko
  39: green iguana
  40: Carolina anole
  41: desert grassland whiptail lizard
  42: agama
  43: frilled-necked lizard
  44: alligator lizard
  45: Gila monster
  46: European green lizard
  47: chameleon
  48: Komodo dragon
  49: Nile crocodile
  50: American alligator
  51: triceratops
  52: worm snake
  53: ring-necked snake
  54: eastern hog-nosed snake
  55: smooth green snake
  56: kingsnake
  57: garter snake
  58: water snake
  59: vine snake
  60: night snake
  61: boa constrictor
  62: African rock python
  63: Indian cobra
  64: green mamba
  65: sea snake
  66: Saharan horned viper
  67: eastern diamondback rattlesnake
  68: sidewinder
  69: trilobite
  70: harvestman
  71: scorpion
  72: yellow garden spider
  73: barn spider
  74: European garden spider
  75: southern black widow
  76: tarantula
  77: wolf spider
  78: tick
  79: centipede
  80: black grouse
  81: ptarmigan
  82: ruffed grouse
  83: prairie grouse
  84: peacock
  85: quail
  86: partridge
  87: grey parrot
  88: macaw
  89: sulphur-crested cockatoo
  90: lorikeet
  91: coucal
  92: bee eater
  93: hornbill
  94: hummingbird
  95: jacamar
  96: toucan
  97: duck
  98: red-breasted merganser
  99: goose
  100: black swan
  101: tusker
  102: echidna
  103: platypus
  104: wallaby
  105: koala
  106: wombat
  107: jellyfish
  108: sea anemone
  109: brain coral
  110: flatworm
  111: nematode
  112: conch
  113: snail
  114: slug
  115: sea slug
  116: chiton
  117: chambered nautilus
  118: Dungeness crab
  119: rock crab
  120: fiddler crab
  121: red king crab
  122: American lobster
  123: spiny lobster
  124: crayfish
  125: hermit crab
  126: isopod
  127: white stork
  128: black stork
  129: spoonbill
  130: flamingo
  131: little blue heron
  132: great egret
  133: bittern
  134: crane (bird)
  135: limpkin
  136: common gallinule
  137: American coot
  138: bustard
  139: ruddy turnstone
  140: dunlin
  141: common redshank
  142: dowitcher
  143: oystercatcher
  144: pelican
  145: king penguin
  146: albatross
  147: grey whale
  148: killer whale
  149: dugong
  150: sea lion
  151: Chihuahua
  152: Japanese Chin
  153: Maltese
  154: Pekingese
  155: Shih Tzu
  156: King Charles Spaniel
  157: Papillon
  158: toy terrier
  159: Rhodesian Ridgeback
  160: Afghan Hound
  161: Basset Hound
  162: Beagle
  163: Bloodhound
  164: Bluetick Coonhound
  165: Black and Tan Coonhound
  166: Treeing Walker Coonhound
  167: English foxhound
  168: Redbone Coonhound
  169: borzoi
  170: Irish Wolfhound
  171: Italian Greyhound
  172: Whippet
  173: Ibizan Hound
  174: Norwegian Elkhound
  175: Otterhound
  176: Saluki
  177: Scottish Deerhound
  178: Weimaraner
  179: Staffordshire Bull Terrier
  180: American Staffordshire Terrier
  181: Bedlington Terrier
  182: Border Terrier
  183: Kerry Blue Terrier
  184: Irish Terrier
  185: Norfolk Terrier
  186: Norwich Terrier
  187: Yorkshire Terrier
  188: Wire Fox Terrier
  189: Lakeland Terrier
  190: Sealyham Terrier
  191: Airedale Terrier
  192: Cairn Terrier
  193: Australian Terrier
  194: Dandie Dinmont Terrier
  195: Boston Terrier
  196: Miniature Schnauzer
  197: Giant Schnauzer
  198: Standard Schnauzer
  199: Scottish Terrier
  200: Tibetan Terrier
  201: Australian Silky Terrier
  202: Soft-coated Wheaten Terrier
  203: West Highland White Terrier
  204: Lhasa Apso
  205: Flat-Coated Retriever
  206: Curly-coated Retriever
  207: Golden Retriever
  208: Labrador Retriever
  209: Chesapeake Bay Retriever
  210: German Shorthaired Pointer
  211: Vizsla
  212: English Setter
  213: Irish Setter
  214: Gordon Setter
  215: Brittany
  216: Clumber Spaniel
  217: English Springer Spaniel
  218: Welsh Springer Spaniel
  219: Cocker Spaniels
  220: Sussex Spaniel
  221: Irish Water Spaniel
  222: Kuvasz
  223: Schipperke
  224: Groenendael
  225: Malinois
  226: Briard
  227: Australian Kelpie
  228: Komondor
  229: Old English Sheepdog
  230: Shetland Sheepdog
  231: collie
  232: Border Collie
  233: Bouvier des Flandres
  234: Rottweiler
  235: German Shepherd Dog
  236: Dobermann
  237: Miniature Pinscher
  238: Greater Swiss Mountain Dog
  239: Bernese Mountain Dog
  240: Appenzeller Sennenhund
  241: Entlebucher Sennenhund
  242: Boxer
  243: Bullmastiff
  244: Tibetan Mastiff
  245: French Bulldog
  246: Great Dane
  247: St. Bernard
  248: husky
  249: Alaskan Malamute
  250: Siberian Husky
  251: Dalmatian
  252: Affenpinscher
  253: Basenji
  254: pug
  255: Leonberger
  256: Newfoundland
  257: Pyrenean Mountain Dog
  258: Samoyed
  259: Pomeranian
  260: Chow Chow
  261: Keeshond
  262: Griffon Bruxellois
  263: Pembroke Welsh Corgi
  264: Cardigan Welsh Corgi
  265: Toy Poodle
  266: Miniature Poodle
  267: Standard Poodle
  268: Mexican hairless dog
  269: grey wolf
  270: Alaskan tundra wolf
  271: red wolf
  272: coyote
  273: dingo
  274: dhole
  275: African wild dog
  276: hyena
  277: red fox
  278: kit fox
  279: Arctic fox
  280: grey fox
  281: tabby cat
  282: tiger cat
  283: Persian cat
  284: Siamese cat
  285: Egyptian Mau
  286: cougar
  287: lynx
  288: leopard
  289: snow leopard
  290: jaguar
  291: lion
  292: tiger
  293: cheetah
  294: brown bear
  295: American black bear
  296: polar bear
  297: sloth bear
  298: mongoose
  299: meerkat
  300: tiger beetle
  301: ladybug
  302: ground beetle
  303: longhorn beetle
  304: leaf beetle
  305: dung beetle
  306: rhinoceros beetle
  307: weevil
  308: fly
  309: bee
  310: ant
  311: grasshopper
  312: cricket
  313: stick insect
  314: cockroach
  315: mantis
  316: cicada
  317: leafhopper
  318: lacewing
  319: dragonfly
  320: damselfly
  321: red admiral
  322: ringlet
  323: monarch butterfly
  324: small white
  325: sulphur butterfly
  326: gossamer-winged butterfly
  327: starfish
  328: sea urchin
  329: sea cucumber
  330: cottontail rabbit
  331: hare
  332: Angora rabbit
  333: hamster
  334: porcupine
  335: fox squirrel
  336: marmot
  337: beaver
  338: guinea pig
  339: common sorrel
  340: zebra
  341: pig
  342: wild boar
  343: warthog
  344: hippopotamus
  345: ox
  346: water buffalo
  347: bison
  348: ram
  349: bighorn sheep
  350: Alpine ibex
  351: hartebeest
  352: impala
  353: gazelle
  354: dromedary
  355: llama
  356: weasel
  357: mink
  358: European polecat
  359: black-footed ferret
  360: otter
  361: skunk
  362: badger
  363: armadillo
  364: three-toed sloth
  365: orangutan
  366: gorilla
  367: chimpanzee
  368: gibbon
  369: siamang
  370: guenon
  371: patas monkey
  372: baboon
  373: macaque
  374: langur
  375: black-and-white colobus
  376: proboscis monkey
  377: marmoset
  378: white-headed capuchin
  379: howler monkey
  380: titi
  381: Geoffroy's spider monkey
  382: common squirrel monkey
  383: ring-tailed lemur
  384: indri
  385: Asian elephant
  386: African bush elephant
  387: red panda
  388: giant panda
  389: snoek
  390: eel
  391: coho salmon
  392: rock beauty
  393: clownfish
  394: sturgeon
  395: garfish
  396: lionfish
  397: pufferfish
  398: abacus
  399: abaya
  400: academic gown
  401: accordion
  402: acoustic guitar
  403: aircraft carrier
  404: airliner
  405: airship
  406: altar
  407: ambulance
  408: amphibious vehicle
  409: analog clock
  410: apiary
  411: apron
  412: waste container
  413: assault rifle
  414: backpack
  415: bakery
  416: balance beam
  417: balloon
  418: ballpoint pen
  419: Band-Aid
  420: banjo
  421: baluster
  422: barbell
  423: barber chair
  424: barbershop
  425: barn
  426: barometer
  427: barrel
  428: wheelbarrow
  429: baseball
  430: basketball
  431: bassinet
  432: bassoon
  433: swimming cap
  434: bath towel
  435: bathtub
  436: station wagon
  437: lighthouse
  438: beaker
  439: military cap
  440: beer bottle
  441: beer glass
  442: bell-cot
  443: bib
  444: tandem bicycle
  445: bikini
  446: ring binder
  447: binoculars
  448: birdhouse
  449: boathouse
  450: bobsleigh
  451: bolo tie
  452: poke bonnet
  453: bookcase
  454: bookstore
  455: bottle cap
  456: bow
  457: bow tie
  458: brass
  459: bra
  460: breakwater
  461: breastplate
  462: broom
  463: bucket
  464: buckle
  465: bulletproof vest
  466: high-speed train
  467: butcher shop
  468: taxicab
  469: cauldron
  470: candle
  471: cannon
  472: canoe
  473: can opener
  474: cardigan
  475: car mirror
  476: carousel
  477: tool kit
  478: carton
  479: car wheel
  480: automated teller machine
  481: cassette
  482: cassette player
  483: castle
  484: catamaran
  485: CD player
  486: cello
  487: mobile phone
  488: chain
  489: chain-link fence
  490: chain mail
  491: chainsaw
  492: chest
  493: chiffonier
  494: chime
  495: china cabinet
  496: Christmas stocking
  497: church
  498: movie theater
  499: cleaver
  500: cliff dwelling
  501: cloak
  502: clogs
  503: cocktail shaker
  504: coffee mug
  505: coffeemaker
  506: coil
  507: combination lock
  508: computer keyboard
  509: confectionery store
  510: container ship
  511: convertible
  512: corkscrew
  513: cornet
  514: cowboy boot
  515: cowboy hat
  516: cradle
  517: crane (machine)
  518: crash helmet
  519: crate
  520: infant bed
  521: Crock Pot
  522: croquet ball
  523: crutch
  524: cuirass
  525: dam
  526: desk
  527: desktop computer
  528: rotary dial telephone
  529: diaper
  530: digital clock
  531: digital watch
  532: dining table
  533: dishcloth
  534: dishwasher
  535: disc brake
  536: dock
  537: dog sled
  538: dome
  539: doormat
  540: drilling rig
  541: drum
  542: drumstick
  543: dumbbell
  544: Dutch oven
  545: electric fan
  546: electric guitar
  547: electric locomotive
  548: entertainment center
  549: envelope
  550: espresso machine
  551: face powder
  552: feather boa
  553: filing cabinet
  554: fireboat
  555: fire engine
  556: fire screen sheet
  557: flagpole
  558: flute
  559: folding chair
  560: football helmet
  561: forklift
  562: fountain
  563: fountain pen
  564: four-poster bed
  565: freight car
  566: French horn
  567: frying pan
  568: fur coat
  569: garbage truck
  570: gas mask
  571: gas pump
  572: goblet
  573: go-kart
  574: golf ball
  575: golf cart
  576: gondola
  577: gong
  578: gown
  579: grand piano
  580: greenhouse
  581: grille
  582: grocery store
  583: guillotine
  584: barrette
  585: hair spray
  586: half-track
  587: hammer
  588: hamper
  589: hair dryer
  590: hand-held computer
  591: handkerchief
  592: hard disk drive
  593: harmonica
  594: harp
  595: harvester
  596: hatchet
  597: holster
  598: home theater
  599: honeycomb
  600: hook
  601: hoop skirt
  602: horizontal bar
  603: horse-drawn vehicle
  604: hourglass
  605: iPod
  606: clothes iron
  607: jack-o'-lantern
  608: jeans
  609: jeep
  610: T-shirt
  611: jigsaw puzzle
  612: pulled rickshaw
  613: joystick
  614: kimono
  615: knee pad
  616: knot
  617: lab coat
  618: ladle
  619: lampshade
  620: laptop computer
  621: lawn mower
  622: lens cap
  623: paper knife
  624: library
  625: lifeboat
  626: lighter
  627: limousine
  628: ocean liner
  629: lipstick
  630: slip-on shoe
  631: lotion
  632: speaker
  633: loupe
  634: sawmill
  635: magnetic compass
  636: mail bag
  637: mailbox
  638: tights
  639: tank suit
  640: manhole cover
  641: maraca
  642: marimba
  643: mask
  644: match
  645: maypole
  646: maze
  647: measuring cup
  648: medicine chest
  649: megalith
  650: microphone
  651: microwave oven
  652: military uniform
  653: milk can
  654: minibus
  655: miniskirt
  656: minivan
  657: missile
  658: mitten
  659: mixing bowl
  660: mobile home
  661: Model T
  662: modem
  663: monastery
  664: monitor
  665: moped
  666: mortar
  667: square academic cap
  668: mosque
  669: mosquito net
  670: scooter
  671: mountain bike
  672: tent
  673: computer mouse
  674: mousetrap
  675: moving van
  676: muzzle
  677: nail
  678: neck brace
  679: necklace
  680: nipple
  681: notebook computer
  682: obelisk
  683: oboe
  684: ocarina
  685: odometer
  686: oil filter
  687: organ
  688: oscilloscope
  689: overskirt
  690: bullock cart
  691: oxygen mask
  692: packet
  693: paddle
  694: paddle wheel
  695: padlock
  696: paintbrush
  697: pajamas
  698: palace
  699: pan flute
  700: paper towel
  701: parachute
  702: parallel bars
  703: park bench
  704: parking meter
  705: passenger car
  706: patio
  707: payphone
  708: pedestal
  709: pencil case
  710: pencil sharpener
  711: perfume
  712: Petri dish
  713: photocopier
  714: plectrum
  715: Pickelhaube
  716: picket fence
  717: pickup truck
  718: pier
  719: piggy bank
  720: pill bottle
  721: pillow
  722: ping-pong ball
  723: pinwheel
  724: pirate ship
  725: pitcher
  726: hand plane
  727: planetarium
  728: plastic bag
  729: plate rack
  730: plow
  731: plunger
  732: Polaroid camera
  733: pole
  734: police van
  735: poncho
  736: billiard table
  737: soda bottle
  738: pot
  739: potter's wheel
  740: power drill
  741: prayer rug
  742: printer
  743: prison
  744: projectile
  745: projector
  746: hockey puck
  747: punching bag
  748: purse
  749: quill
  750: quilt
  751: race car
  752: racket
  753: radiator
  754: radio
  755: radio telescope
  756: rain barrel
  757: recreational vehicle
  758: reel
  759: reflex camera
  760: refrigerator
  761: remote control
  762: restaurant
  763: revolver
  764: rifle
  765: rocking chair
  766: rotisserie
  767: eraser
  768: rugby ball
  769: ruler
  770: running shoe
  771: safe
  772: safety pin
  773: salt shaker
  774: sandal
  775: sarong
  776: saxophone
  777: scabbard
  778: weighing scale
  779: school bus
  780: schooner
  781: scoreboard
  782: CRT screen
  783: screw
  784: screwdriver
  785: seat belt
  786: sewing machine
  787: shield
  788: shoe store
  789: shoji
  790: shopping basket
  791: shopping cart
  792: shovel
  793: shower cap
  794: shower curtain
  795: ski
  796: ski mask
  797: sleeping bag
  798: slide rule
  799: sliding door
  800: slot machine
  801: snorkel
  802: snowmobile
  803: snowplow
  804: soap dispenser
  805: soccer ball
  806: sock
  807: solar thermal collector
  808: sombrero
  809: soup bowl
  810: space bar
  811: space heater
  812: space shuttle
  813: spatula
  814: motorboat
  815: spider web
  816: spindle
  817: sports car
  818: spotlight
  819: stage
  820: steam locomotive
  821: through arch bridge
  822: steel drum
  823: stethoscope
  824: scarf
  825: stone wall
  826: stopwatch
  827: stove
  828: strainer
  829: tram
  830: stretcher
  831: couch
  832: stupa
  833: submarine
  834: suit
  835: sundial
  836: sunglass
  837: sunglasses
  838: sunscreen
  839: suspension bridge
  840: mop
  841: sweatshirt
  842: swimsuit
  843: swing
  844: switch
  845: syringe
  846: table lamp
  847: tank
  848: tape player
  849: teapot
  850: teddy bear
  851: television
  852: tennis ball
  853: thatched roof
  854: front curtain
  855: thimble
  856: threshing machine
  857: throne
  858: tile roof
  859: toaster
  860: tobacco shop
  861: toilet seat
  862: torch
  863: totem pole
  864: tow truck
  865: toy store
  866: tractor
  867: semi-trailer truck
  868: tray
  869: trench coat
  870: tricycle
  871: trimaran
  872: tripod
  873: triumphal arch
  874: trolleybus
  875: trombone
  876: tub
  877: turnstile
  878: typewriter keyboard
  879: umbrella
  880: unicycle
  881: upright piano
  882: vacuum cleaner
  883: vase
  884: vault
  885: velvet
  886: vending machine
  887: vestment
  888: viaduct
  889: violin
  890: volleyball
  891: waffle iron
  892: wall clock
  893: wallet
  894: wardrobe
  895: military aircraft
  896: sink
  897: washing machine
  898: water bottle
  899: water jug
  900: water tower
  901: whiskey jug
  902: whistle
  903: wig
  904: window screen
  905: window shade
  906: Windsor tie
  907: wine bottle
  908: wing
  909: wok
  910: wooden spoon
  911: wool
  912: split-rail fence
  913: shipwreck
  914: yawl
  915: yurt
  916: website
  917: comic book
  918: crossword
  919: traffic sign
  920: traffic light
  921: dust jacket
  922: menu
  923: plate
  924: guacamole
  925: consomme
  926: hot pot
  927: trifle
  928: ice cream
  929: ice pop
  930: baguette
  931: bagel
  932: pretzel
  933: cheeseburger
  934: hot dog
  935: mashed potato
  936: cabbage
  937: broccoli
  938: cauliflower
  939: zucchini
  940: spaghetti squash
  941: acorn squash
  942: butternut squash
  943: cucumber
  944: artichoke
  945: bell pepper
  946: cardoon
  947: mushroom
  948: Granny Smith
  949: strawberry
  950: orange
  951: lemon
  952: fig
  953: pineapple
  954: banana
  955: jackfruit
  956: custard apple
  957: pomegranate
  958: hay
  959: carbonara
  960: chocolate syrup
  961: dough
  962: meatloaf
  963: pizza
  964: pot pie
  965: burrito
  966: red wine
  967: espresso
  968: cup
  969: eggnog
  970: alp
  971: bubble
  972: cliff
  973: coral reef
  974: geyser
  975: lakeshore
  976: promontory
  977: shoal
  978: seashore
  979: valley
  980: volcano
  981: baseball player
  982: bridegroom
  983: scuba diver
  984: rapeseed
  985: daisy
  986: yellow lady's slipper
  987: corn
  988: acorn
  989: rose hip
  990: horse chestnut seed
  991: coral fungus
  992: agaric
  993: gyromitra
  994: stinkhorn mushroom
  995: earth star
  996: hen-of-the-woods
  997: bolete
  998: ear
  999: toilet paper

# Imagenet class codes to human-readable names
map:
  n01440764: tench
  n01443537: goldfish
  n01484850: great_white_shark
  n01491361: tiger_shark
  n01494475: hammerhead
  n01496331: electric_ray
  n01498041: stingray
  n01514668: cock
  n01514859: hen
  n01518878: ostrich
  n01530575: brambling
  n01531178: goldfinch
  n01532829: house_finch
  n01534433: junco
  n01537544: indigo_bunting
  n01558993: robin
  n01560419: bulbul
  n01580077: jay
  n01582220: magpie
  n01592084: chickadee
  n01601694: water_ouzel
  n01608432: kite
  n01614925: bald_eagle
  n01616318: vulture
  n01622779: great_grey_owl
  n01629819: European_fire_salamander
  n01630670: common_newt
  n01631663: eft
  n01632458: spotted_salamander
  n01632777: axolotl
  n01641577: bullfrog
  n01644373: tree_frog
  n01644900: tailed_frog
  n01664065: loggerhead
  n01665541: leatherback_turtle
  n01667114: mud_turtle
  n01667778: terrapin
  n01669191: box_turtle
  n01675722: banded_gecko
  n01677366: common_iguana
  n01682714: American_chameleon
  n01685808: whiptail
  n01687978: agama
  n01688243: frilled_lizard
  n01689811: alligator_lizard
  n01692333: Gila_monster
  n01693334: green_lizard
  n01694178: African_chameleon
  n01695060: Komodo_dragon
  n01697457: African_crocodile
  n01698640: American_alligator
  n01704323: triceratops
  n01728572: thunder_snake
  n01728920: ringneck_snake
  n01729322: hognose_snake
  n01729977: green_snake
  n01734418: king_snake
  n01735189: garter_snake
  n01737021: water_snake
  n01739381: vine_snake
  n01740131: night_snake
  n01742172: boa_constrictor
  n01744401: rock_python
  n01748264: Indian_cobra
  n01749939: green_mamba
  n01751748: sea_snake
  n01753488: horned_viper
  n01755581: diamondback
  n01756291: sidewinder
  n01768244: trilobite
  n01770081: harvestman
  n01770393: scorpion
  n01773157: black_and_gold_garden_spider
  n01773549: barn_spider
  n01773797: garden_spider
  n01774384: black_widow
  n01774750: tarantula
  n01775062: wolf_spider
  n01776313: tick
  n01784675: centipede
  n01795545: black_grouse
  n01796340: ptarmigan
  n01797886: ruffed_grouse
  n01798484: prairie_chicken
  n01806143: peacock
  n01806567: quail
  n01807496: partridge
  n01817953: African_grey
  n01818515: macaw
  n01819313: sulphur-crested_cockatoo
  n01820546: lorikeet
  n01824575: coucal
  n01828970: bee_eater
  n01829413: hornbill
  n01833805: hummingbird
  n01843065: jacamar
  n01843383: toucan
  n01847000: drake
  n01855032: red-breasted_merganser
  n01855672: goose
  n01860187: black_swan
  n01871265: tusker
  n01872401: echidna
  n01873310: platypus
  n01877812: wallaby
  n01882714: koala
  n01883070: wombat
  n01910747: jellyfish
  n01914609: sea_anemone
  n01917289: brain_coral
  n01924916: flatworm
  n01930112: nematode
  n01943899: conch
  n01944390: snail
  n01945685: slug
  n01950731: sea_slug
  n01955084: chiton
  n01968897: chambered_nautilus
  n01978287: Dungeness_crab
  n01978455: rock_crab
  n01980166: fiddler_crab
  n01981276: king_crab
  n01983481: American_lobster
  n01984695: spiny_lobster
  n01985128: crayfish
  n01986214: hermit_crab
  n01990800: isopod
  n02002556: white_stork
  n02002724: black_stork
  n02006656: spoonbill
  n02007558: flamingo
  n02009229: little_blue_heron
  n02009912: American_egret
  n02011460: bittern
  n02012849: crane_(bird)
  n02013706: limpkin
  n02017213: European_gallinule
  n02018207: American_coot
  n02018795: bustard
  n02025239: ruddy_turnstone
  n02027492: red-backed_sandpiper
  n02028035: redshank
  n02033041: dowitcher
  n02037110: oystercatcher
  n02051845: pelican
  n02056570: king_penguin
  n02058221: albatross
  n02066245: grey_whale
  n02071294: killer_whale
  n02074367: dugong
  n02077923: sea_lion
  n02085620: Chihuahua
  n02085782: Japanese_spaniel
  n02085936: Maltese_dog
  n02086079: Pekinese
  n02086240: Shih-Tzu
  n02086646: Blenheim_spaniel
  n02086910: papillon
  n02087046: toy_terrier
  n02087394: Rhodesian_ridgeback
  n02088094: Afghan_hound
  n02088238: basset
  n02088364: beagle
  n02088466: bloodhound
  n02088632: bluetick
  n02089078: black-and-tan_coonhound
  n02089867: Walker_hound
  n02089973: English_foxhound
  n02090379: redbone
  n02090622: borzoi
  n02090721: Irish_wolfhound
  n02091032: Italian_greyhound
  n02091134: whippet
  n02091244: Ibizan_hound
  n02091467: Norwegian_elkhound
  n02091635: otterhound
  n02091831: Saluki
  n02092002: Scottish_deerhound
  n02092339: Weimaraner
  n02093256: Staffordshire_bullterrier
  n02093428: American_Staffordshire_terrier
  n02093647: Bedlington_terrier
  n02093754: Border_terrier
  n02093859: Kerry_blue_terrier
  n02093991: Irish_terrier
  n02094114: Norfolk_terrier
  n02094258: Norwich_terrier
  n02094433: Yorkshire_terrier
  n02095314: wire-haired_fox_terrier
  n02095570: Lakeland_terrier
  n02095889: Sealyham_terrier
  n02096051: Airedale
  n02096177: cairn
  n02096294: Australian_terrier
  n02096437: Dandie_Dinmont
  n02096585: Boston_bull
  n02097047: miniature_schnauzer
  n02097130: giant_schnauzer
  n02097209: standard_schnauzer
  n02097298: Scotch_terrier
  n02097474: Tibetan_terrier
  n02097658: silky_terrier
  n02098105: soft-coated_wheaten_terrier
  n02098286: West_Highland_white_terrier
  n02098413: Lhasa
  n02099267: flat-coated_retriever
  n02099429: curly-coated_retriever
  n02099601: golden_retriever
  n02099712: Labrador_retriever
  n02099849: Chesapeake_Bay_retriever
  n02100236: German_short-haired_pointer
  n02100583: vizsla
  n02100735: English_setter
  n02100877: Irish_setter
  n02101006: Gordon_setter
  n02101388: Brittany_spaniel
  n02101556: clumber
  n02102040: English_springer
  n02102177: Welsh_springer_spaniel
  n02102318: cocker_spaniel
  n02102480: Sussex_spaniel
  n02102973: Irish_water_spaniel
  n02104029: kuvasz
  n02104365: schipperke
  n02105056: groenendael
  n02105162: malinois
  n02105251: briard
  n02105412: kelpie
  n02105505: komondor
  n02105641: Old_English_sheepdog
  n02105855: Shetland_sheepdog
  n02106030: collie
  n02106166: Border_collie
  n02106382: Bouvier_des_Flandres
  n02106550: Rottweiler
  n02106662: German_shepherd
  n02107142: Doberman
  n02107312: miniature_pinscher
  n02107574: Greater_Swiss_Mountain_dog
  n02107683: Bernese_mountain_dog
  n02107908: Appenzeller
  n02108000: EntleBucher
  n02108089: boxer
  n02108422: bull_mastiff
  n02108551: Tibetan_mastiff
  n02108915: French_bulldog
  n02109047: Great_Dane
  n02109525: Saint_Bernard
  n02109961: Eskimo_dog
  n02110063: malamute
  n02110185: Siberian_husky
  n02110341: dalmatian
  n02110627: affenpinscher
  n02110806: basenji
  n02110958: pug
  n02111129: Leonberg
  n02111277: Newfoundland
  n02111500: Great_Pyrenees
  n02111889: Samoyed
  n02112018: Pomeranian
  n02112137: chow
  n02112350: keeshond
  n02112706: Brabancon_griffon
  n02113023: Pembroke
  n02113186: Cardigan
  n02113624: toy_poodle
  n02113712: miniature_poodle
  n02113799: standard_poodle
  n02113978: Mexican_hairless
  n02114367: timber_wolf
  n02114548: white_wolf
  n02114712: red_wolf
  n02114855: coyote
  n02115641: dingo
  n02115913: dhole
  n02116738: African_hunting_dog
  n02117135: hyena
  n02119022: red_fox
  n02119789: kit_fox
  n02120079: Arctic_fox
  n02120505: grey_fox
  n02123045: tabby
  n02123159: tiger_cat
  n02123394: Persian_cat
  n02123597: Siamese_cat
  n02124075: Egyptian_cat
  n02125311: cougar
  n02127052: lynx
  n02128385: leopard
  n02128757: snow_leopard
  n02128925: jaguar
  n02129165: lion
  n02129604: tiger
  n02130308: cheetah
  n02132136: brown_bear
  n02133161: American_black_bear
  n02134084: ice_bear
  n02134418: sloth_bear
  n02137549: mongoose
  n02138441: meerkat
  n02165105: tiger_beetle
  n02165456: ladybug
  n02167151: ground_beetle
  n02168699: long-horned_beetle
  n02169497: leaf_beetle
  n02172182: dung_beetle
  n02174001: rhinoceros_beetle
  n02177972: weevil
  n02190166: fly
  n02206856: bee
  n02219486: ant
  n02226429: grasshopper
  n02229544: cricket
  n02231487: walking_stick
  n02233338: cockroach
  n02236044: mantis
  n02256656: cicada
  n02259212: leafhopper
  n02264363: lacewing
  n02268443: dragonfly
  n02268853: damselfly
  n02276258: admiral
  n02277742: ringlet
  n02279972: monarch
  n02280649: cabbage_butterfly
  n02281406: sulphur_butterfly
  n02281787: lycaenid
  n02317335: starfish
  n02319095: sea_urchin
  n02321529: sea_cucumber
  n02325366: wood_rabbit
  n02326432: hare
  n02328150: Angora
  n02342885: hamster
  n02346627: porcupine
  n02356798: fox_squirrel
  n02361337: marmot
  n02363005: beaver
  n02364673: guinea_pig
  n02389026: sorrel
  n02391049: zebra
  n02395406: hog
  n02396427: wild_boar
  n02397096: warthog
  n02398521: hippopotamus
  n02403003: ox
  n02408429: water_buffalo
  n02410509: bison
  n02412080: ram
  n02415577: bighorn
  n02417914: ibex
  n02422106: hartebeest
  n02422699: impala
  n02423022: gazelle
  n02437312: Arabian_camel
  n02437616: llama
  n02441942: weasel
  n02442845: mink
  n02443114: polecat
  n02443484: black-footed_ferret
  n02444819: otter
  n02445715: skunk
  n02447366: badger
  n02454379: armadillo
  n02457408: three-toed_sloth
  n02480495: orangutan
  n02480855: gorilla
  n02481823: chimpanzee
  n02483362: gibbon
  n02483708: siamang
  n02484975: guenon
  n02486261: patas
  n02486410: baboon
  n02487347: macaque
  n02488291: langur
  n02488702: colobus
  n02489166: proboscis_monkey
  n02490219: marmoset
  n02492035: capuchin
  n02492660: howler_monkey
  n02493509: titi
  n02493793: spider_monkey
  n02494079: squirrel_monkey
  n02497673: Madagascar_cat
  n02500267: indri
  n02504013: Indian_elephant
  n02504458: African_elephant
  n02509815: lesser_panda
  n02510455: giant_panda
  n02514041: barracouta
  n02526121: eel
  n02536864: coho
  n02606052: rock_beauty
  n02607072: anemone_fish
  n02640242: sturgeon
  n02641379: gar
  n02643566: lionfish
  n02655020: puffer
  n02666196: abacus
  n02667093: abaya
  n02669723: academic_gown
  n02672831: accordion
  n02676566: acoustic_guitar
  n02687172: aircraft_carrier
  n02690373: airliner
  n02692877: airship
  n02699494: altar
  n02701002: ambulance
  n02704792: amphibian
  n02708093: analog_clock
  n02727426: apiary
  n02730930: apron
  n02747177: ashcan
  n02749479: assault_rifle
  n02769748: backpack
  n02776631: bakery
  n02777292: balance_beam
  n02782093: balloon
  n02783161: ballpoint
  n02786058: Band_Aid
  n02787622: banjo
  n02788148: bannister
  n02790996: barbell
  n02791124: barber_chair
  n02791270: barbershop
  n02793495: barn
  n02794156: barometer
  n02795169: barrel
  n02797295: barrow
  n02799071: baseball
  n02802426: basketball
  n02804414: bassinet
  n02804610: bassoon
  n02807133: bathing_cap
  n02808304: bath_towel
  n02808440: bathtub
  n02814533: beach_wagon
  n02814860: beacon
  n02815834: beaker
  n02817516: bearskin
  n02823428: beer_bottle
  n02823750: beer_glass
  n02825657: bell_cote
  n02834397: bib
  n02835271: bicycle-built-for-two
  n02837789: bikini
  n02840245: binder
  n02841315: binoculars
  n02843684: birdhouse
  n02859443: boathouse
  n02860847: bobsled
  n02865351: bolo_tie
  n02869837: bonnet
  n02870880: bookcase
  n02871525: bookshop
  n02877765: bottlecap
  n02879718: bow
  n02883205: bow_tie
  n02892201: brass
  n02892767: brassiere
  n02894605: breakwater
  n02895154: breastplate
  n02906734: broom
  n02909870: bucket
  n02910353: buckle
  n02916936: bulletproof_vest
  n02917067: bullet_train
  n02927161: butcher_shop
  n02930766: cab
  n02939185: caldron
  n02948072: candle
  n02950826: cannon
  n02951358: canoe
  n02951585: can_opener
  n02963159: cardigan
  n02965783: car_mirror
  n02966193: carousel
  n02966687: carpenter's_kit
  n02971356: carton
  n02974003: car_wheel
  n02977058: cash_machine
  n02978881: cassette
  n02979186: cassette_player
  n02980441: castle
  n02981792: catamaran
  n02988304: CD_player
  n02992211: cello
  n02992529: cellular_telephone
  n02999410: chain
  n03000134: chainlink_fence
  n03000247: chain_mail
  n03000684: chain_saw
  n03014705: chest
  n03016953: chiffonier
  n03017168: chime
  n03018349: china_cabinet
  n03026506: Christmas_stocking
  n03028079: church
  n03032252: cinema
  n03041632: cleaver
  n03042490: cliff_dwelling
  n03045698: cloak
  n03047690: clog
  n03062245: cocktail_shaker
  n03063599: coffee_mug
  n03063689: coffeepot
  n03065424: coil
  n03075370: combination_lock
  n03085013: computer_keyboard
  n03089624: confectionery
  n03095699: container_ship
  n03100240: convertible
  n03109150: corkscrew
  n03110669: cornet
  n03124043: cowboy_boot
  n03124170: cowboy_hat
  n03125729: cradle
  n03126707: crane_(machine)
  n03127747: crash_helmet
  n03127925: crate
  n03131574: crib
  n03133878: Crock_Pot
  n03134739: croquet_ball
  n03141823: crutch
  n03146219: cuirass
  n03160309: dam
  n03179701: desk
  n03180011: desktop_computer
  n03187595: dial_telephone
  n03188531: diaper
  n03196217: digital_clock
  n03197337: digital_watch
  n03201208: dining_table
  n03207743: dishrag
  n03207941: dishwasher
  n03208938: disk_brake
  n03216828: dock
  n03218198: dogsled
  n03220513: dome
  n03223299: doormat
  n03240683: drilling_platform
  n03249569: drum
  n03250847: drumstick
  n03255030: dumbbell
  n03259280: Dutch_oven
  n03271574: electric_fan
  n03272010: electric_guitar
  n03272562: electric_locomotive
  n03290653: entertainment_center
  n03291819: envelope
  n03297495: espresso_maker
  n03314780: face_powder
  n03325584: feather_boa
  n03337140: file
  n03344393: fireboat
  n03345487: fire_engine
  n03347037: fire_screen
  n03355925: flagpole
  n03372029: flute
  n03376595: folding_chair
  n03379051: football_helmet
  n03384352: forklift
  n03388043: fountain
  n03388183: fountain_pen
  n03388549: four-poster
  n03393912: freight_car
  n03394916: French_horn
  n03400231: frying_pan
  n03404251: fur_coat
  n03417042: garbage_truck
  n03424325: gasmask
  n03425413: gas_pump
  n03443371: goblet
  n03444034: go-kart
  n03445777: golf_ball
  n03445924: golfcart
  n03447447: gondola
  n03447721: gong
  n03450230: gown
  n03452741: grand_piano
  n03457902: greenhouse
  n03459775: grille
  n03461385: grocery_store
  n03467068: guillotine
  n03476684: hair_slide
  n03476991: hair_spray
  n03478589: half_track
  n03481172: hammer
  n03482405: hamper
  n03483316: hand_blower
  n03485407: hand-held_computer
  n03485794: handkerchief
  n03492542: hard_disc
  n03494278: harmonica
  n03495258: harp
  n03496892: harvester
  n03498962: hatchet
  n03527444: holster
  n03529860: home_theater
  n03530642: honeycomb
  n03532672: hook
  n03534580: hoopskirt
  n03535780: horizontal_bar
  n03538406: horse_cart
  n03544143: hourglass
  n03584254: iPod
  n03584829: iron
  n03590841: jack-o'-lantern
  n03594734: jean
  n03594945: jeep
  n03595614: jersey
  n03598930: jigsaw_puzzle
  n03599486: jinrikisha
  n03602883: joystick
  n03617480: kimono
  n03623198: knee_pad
  n03627232: knot
  n03630383: lab_coat
  n03633091: ladle
  n03637318: lampshade
  n03642806: laptop
  n03649909: lawn_mower
  n03657121: lens_cap
  n03658185: letter_opener
  n03661043: library
  n03662601: lifeboat
  n03666591: lighter
  n03670208: limousine
  n03673027: liner
  n03676483: lipstick
  n03680355: Loafer
  n03690938: lotion
  n03691459: loudspeaker
  n03692522: loupe
  n03697007: lumbermill
  n03706229: magnetic_compass
  n03709823: mailbag
  n03710193: mailbox
  n03710637: maillot_(tights)
  n03710721: maillot_(tank_suit)
  n03717622: manhole_cover
  n03720891: maraca
  n03721384: marimba
  n03724870: mask
  n03729826: matchstick
  n03733131: maypole
  n03733281: maze
  n03733805: measuring_cup
  n03742115: medicine_chest
  n03743016: megalith
  n03759954: microphone
  n03761084: microwave
  n03763968: military_uniform
  n03764736: milk_can
  n03769881: minibus
  n03770439: miniskirt
  n03770679: minivan
  n03773504: missile
  n03775071: mitten
  n03775546: mixing_bowl
  n03776460: mobile_home
  n03777568: Model_T
  n03777754: modem
  n03781244: monastery
  n03782006: monitor
  n03785016: moped
  n03786901: mortar
  n03787032: mortarboard
  n03788195: mosque
  n03788365: mosquito_net
  n03791053: motor_scooter
  n03792782: mountain_bike
  n03792972: mountain_tent
  n03793489: mouse
  n03794056: mousetrap
  n03796401: moving_van
  n03803284: muzzle
  n03804744: nail
  n03814639: neck_brace
  n03814906: necklace
  n03825788: nipple
  n03832673: notebook
  n03837869: obelisk
  n03838899: oboe
  n03840681: ocarina
  n03841143: odometer
  n03843555: oil_filter
  n03854065: organ
  n03857828: oscilloscope
  n03866082: overskirt
  n03868242: oxcart
  n03868863: oxygen_mask
  n03871628: packet
  n03873416: paddle
  n03874293: paddlewheel
  n03874599: padlock
  n03876231: paintbrush
  n03877472: pajama
  n03877845: palace
  n03884397: panpipe
  n03887697: paper_towel
  n03888257: parachute
  n03888605: parallel_bars
  n03891251: park_bench
  n03891332: parking_meter
  n03895866: passenger_car
  n03899768: patio
  n03902125: pay-phone
  n03903868: pedestal
  n03908618: pencil_box
  n03908714: pencil_sharpener
  n03916031: perfume
  n03920288: Petri_dish
  n03924679: photocopier
  n03929660: pick
  n03929855: pickelhaube
  n03930313: picket_fence
  n03930630: pickup
  n03933933: pier
  n03935335: piggy_bank
  n03937543: pill_bottle
  n03938244: pillow
  n03942813: ping-pong_ball
  n03944341: pinwheel
  n03947888: pirate
  n03950228: pitcher
  n03954731: plane
  n03956157: planetarium
  n03958227: plastic_bag
  n03961711: plate_rack
  n03967562: plow
  n03970156: plunger
  n03976467: Polaroid_camera
  n03976657: pole
  n03977966: police_van
  n03980874: poncho
  n03982430: pool_table
  n03983396: pop_bottle
  n03991062: pot
  n03992509: potter's_wheel
  n03995372: power_drill
  n03998194: prayer_rug
  n04004767: printer
  n04005630: prison
  n04008634: projectile
  n04009552: projector
  n04019541: puck
  n04023962: punching_bag
  n04026417: purse
  n04033901: quill
  n04033995: quilt
  n04037443: racer
  n04039381: racket
  n04040759: radiator
  n04041544: radio
  n04044716: radio_telescope
  n04049303: rain_barrel
  n04065272: recreational_vehicle
  n04067472: reel
  n04069434: reflex_camera
  n04070727: refrigerator
  n04074963: remote_control
  n04081281: restaurant
  n04086273: revolver
  n04090263: rifle
  n04099969: rocking_chair
  n04111531: rotisserie
  n04116512: rubber_eraser
  n04118538: rugby_ball
  n04118776: rule
  n04120489: running_shoe
  n04125021: safe
  n04127249: safety_pin
  n04131690: saltshaker
  n04133789: sandal
  n04136333: sarong
  n04141076: sax
  n04141327: scabbard
  n04141975: scale
  n04146614: school_bus
  n04147183: schooner
  n04149813: scoreboard
  n04152593: screen
  n04153751: screw
  n04154565: screwdriver
  n04162706: seat_belt
  n04179913: sewing_machine
  n04192698: shield
  n04200800: shoe_shop
  n04201297: shoji
  n04204238: shopping_basket
  n04204347: shopping_cart
  n04208210: shovel
  n04209133: shower_cap
  n04209239: shower_curtain
  n04228054: ski
  n04229816: ski_mask
  n04235860: sleeping_bag
  n04238763: slide_rule
  n04239074: sliding_door
  n04243546: slot
  n04251144: snorkel
  n04252077: snowmobile
  n04252225: snowplow
  n04254120: soap_dispenser
  n04254680: soccer_ball
  n04254777: sock
  n04258138: solar_dish
  n04259630: sombrero
  n04263257: soup_bowl
  n04264628: space_bar
  n04265275: space_heater
  n04266014: space_shuttle
  n04270147: spatula
  n04273569: speedboat
  n04275548: spider_web
  n04277352: spindle
  n04285008: sports_car
  n04286575: spotlight
  n04296562: stage
  n04310018: steam_locomotive
  n04311004: steel_arch_bridge
  n04311174: steel_drum
  n04317175: stethoscope
  n04325704: stole
  n04326547: stone_wall
  n04328186: stopwatch
  n04330267: stove
  n04332243: strainer
  n04335435: streetcar
  n04336792: stretcher
  n04344873: studio_couch
  n04346328: stupa
  n04347754: submarine
  n04350905: suit
  n04355338: sundial
  n04355933: sunglass
  n04356056: sunglasses
  n04357314: sunscreen
  n04366367: suspension_bridge
  n04367480: swab
  n04370456: sweatshirt
  n04371430: swimming_trunks
  n04371774: swing
  n04372370: switch
  n04376876: syringe
  n04380533: table_lamp
  n04389033: tank
  n04392985: tape_player
  n04398044: teapot
  n04399382: teddy
  n04404412: television
  n04409515: tennis_ball
  n04417672: thatch
  n04418357: theater_curtain
  n04423845: thimble
  n04428191: thresher
  n04429376: throne
  n04435653: tile_roof
  n04442312: toaster
  n04443257: tobacco_shop
  n04447861: toilet_seat
  n04456115: torch
  n04458633: totem_pole
  n04461696: tow_truck
  n04462240: toyshop
  n04465501: tractor
  n04467665: trailer_truck
  n04476259: tray
  n04479046: trench_coat
  n04482393: tricycle
  n04483307: trimaran
  n04485082: tripod
  n04486054: triumphal_arch
  n04487081: trolleybus
  n04487394: trombone
  n04493381: tub
  n04501370: turnstile
  n04505470: typewriter_keyboard
  n04507155: umbrella
  n04509417: unicycle
  n04515003: upright
  n04517823: vacuum
  n04522168: vase
  n04523525: vault
  n04525038: velvet
  n04525305: vending_machine
  n04532106: vestment
  n04532670: viaduct
  n04536866: violin
  n04540053: volleyball
  n04542943: waffle_iron
  n04548280: wall_clock
  n04548362: wallet
  n04550184: wardrobe
  n04552348: warplane
  n04553703: washbasin
  n04554684: washer
  n04557648: water_bottle
  n04560804: water_jug
  n04562935: water_tower
  n04579145: whiskey_jug
  n04579432: whistle
  n04584207: wig
  n04589890: window_screen
  n04590129: window_shade
  n04591157: Windsor_tie
  n04591713: wine_bottle
  n04592741: wing
  n04596742: wok
  n04597913: wooden_spoon
  n04599235: wool
  n04604644: worm_fence
  n04606251: wreck
  n04612504: yawl
  n04613696: yurt
  n06359193: web_site
  n06596364: comic_book
  n06785654: crossword_puzzle
  n06794110: street_sign
  n06874185: traffic_light
  n07248320: book_jacket
  n07565083: menu
  n07579787: plate
  n07583066: guacamole
  n07584110: consomme
  n07590611: hot_pot
  n07613480: trifle
  n07614500: ice_cream
  n07615774: ice_lolly
  n07684084: French_loaf
  n07693725: bagel
  n07695742: pretzel
  n07697313: cheeseburger
  n07697537: hotdog
  n07711569: mashed_potato
  n07714571: head_cabbage
  n07714990: broccoli
  n07715103: cauliflower
  n07716358: zucchini
  n07716906: spaghetti_squash
  n07717410: acorn_squash
  n07717556: butternut_squash
  n07718472: cucumber
  n07718747: artichoke
  n07720875: bell_pepper
  n07730033: cardoon
  n07734744: mushroom
  n07742313: Granny_Smith
  n07745940: strawberry
  n07747607: orange
  n07749582: lemon
  n07753113: fig
  n07753275: pineapple
  n07753592: banana
  n07754684: jackfruit
  n07760859: custard_apple
  n07768694: pomegranate
  n07802026: hay
  n07831146: carbonara
  n07836838: chocolate_sauce
  n07860988: dough
  n07871810: meat_loaf
  n07873807: pizza
  n07875152: potpie
  n07880968: burrito
  n07892512: red_wine
  n07920052: espresso
  n07930864: cup
  n07932039: eggnog
  n09193705: alp
  n09229709: bubble
  n09246464: cliff
  n09256479: coral_reef
  n09288635: geyser
  n09332890: lakeside
  n09399592: promontory
  n09421951: sandbar
  n09428293: seashore
  n09468604: valley
  n09472597: volcano
  n09835506: ballplayer
  n10148035: groom
  n10565667: scuba_diver
  n11879895: rapeseed
  n11939491: daisy
  n12057211: yellow_lady's_slipper
  n12144580: corn
  n12267677: acorn
  n12620546: hip
  n12768682: buckeye
  n12985857: coral_fungus
  n12998815: agaric
  n13037406: gyromitra
  n13040303: stinkhorn
  n13044778: earthstar
  n13052670: hen-of-the-woods
  n13054560: bolete
  n13133613: ear
  n15075141: toilet_tissue


# Download script/URL (optional)
download: yolo/data/scripts/get_imagenet.sh
