# Supplementary material for: Research on enhancing road apparent crack detection based on the improved YOLOv8n model
Source: PLoS One. 2025 Sep 4;20(9):e0330218. doi: 10.1371/journal.pone.0330218 (PMC12410743; doi:10.1371/journal.pone.0330218)
Supplement: S3 File — (ZIP) [file pone.0330218.s003.zip › cfg/datasets/tiger-pose.yaml]

# Ultralytics YOLO 🚀, AGPL-3.0 license
# Tiger Pose dataset by Ultralytics
# Example usage: yolo train data=tiger-pose.yaml
# parent
# ├── ultralytics
# └── datasets
#     └── tiger-pose  ← downloads here (75.3 MB)


# Train/val/test sets as 1) dir: path/to/imgs, 2) file: path/to/imgs.txt, or 3) list: [path/to/imgs1, path/to/imgs2, ..]
path: ../datasets/tiger-pose  # dataset root dir
train: train  # train images (relative to 'path') 210 images
val: val  # val images (relative to 'path') 53 images

# Keypoints
kpt_shape: [12, 2]  # number of keypoints, number of dims (2 for x,y or 3 for x,y,visible)
flip_idx: [0, 1, 2, 3, 4, 5, 6, 7, 8, 9, 10, 11]

# Classes
names:
  0: tiger

# Download script/URL (optional)
download: https://ultralytics.com/assets/tiger-pose.zip
