# Supplementary material for: Research on enhancing road apparent crack detection based on the improved YOLOv8n model
Source: PLoS One. 2025 Sep 4;20(9):e0330218. doi: 10.1371/journal.pone.0330218 (PMC12410743; doi:10.1371/journal.pone.0330218)
Supplement: S3 File — (ZIP) [file pone.0330218.s003.zip › cfg/datasets/yololi.yaml]

path: D:/xu/ultralytics/data/liefeng # 注意修改自己NEU-DET数据集的路径
train: D:/xu/ultralytics/data/liefeng/train/images # train images
val: D:/xu/ultralytics/data/liefeng/val/images # val images
test: D:/xu/ultralytics/data/liefeng/test/images  # test images
 
# Classes
 
names:
  0: crack
