# Supplementary material for: Research on enhancing road apparent crack detection based on the improved YOLOv8n model
Source: PLoS One. 2025 Sep 4;20(9):e0330218. doi: 10.1371/journal.pone.0330218 (PMC12410743; doi:10.1371/journal.pone.0330218)
Supplement: S3 File — (ZIP) [file pone.0330218.s003.zip › cfg/default.yaml]

# Ultralytics YOLO 🚀, AGPL-3.0 license
# Default training settings and hyperparameters for medium-augmentation COCO training

task: detect  # (str) YOLO task, i.e. detect, segment, classify, pose
mode: train  # (str) YOLO mode, i.e. train, val, predict, export, track, benchmark

# Train settings -------------------------------------------------------------------------------------------------------
model:  # (str, optional) path to model file, i.e. yolov8n.pt, yolov8n.yaml
data:  # (str, optional) path to data file, i.e. coco128.yaml
epochs: 100  # (int) number of epochs to train for
time:  # (float, optional) number of hours to train for, overrides epochs if supplied
patience: 50  # (int) epochs to wait for no observable improvement for early stopping of training
batch: 16  # (int) number of images per batch (-1 for AutoBatch)
imgsz: 640  # (int | list) input images size as int for train and val modes, or list[w,h] for predict and export modes
save: True  # (bool) save train checkpoints and predict results
save_period: -1 # (int) Save checkpoint every x epochs (disabled if < 1)
cache: False  # (bool) True/ram, disk or False. Use cache for data loading
device:  # (int | str | list, optional) device to run on, i.e. cuda device=0 or device=0,1,2,3 or device=cpu
workers: 8  # (int) number of worker threads for data loading (per RANK if DDP)
project:  # (str, optional) project name
name:  # (str, optional) experiment name, results saved to 'project/name' directory
exist_ok: False  # (bool) whether to overwrite existing experiment
pretrained: True  # (bool | str) whether to use a pretrained model (bool) or a model to load weights from (str)
optimizer: auto  # (str) optimizer to use, choices=[SGD, Adam, Adamax, AdamW, NAdam, RAdam, RMSProp, auto]
verbose: True  # (bool) whether to print verbose output
seed: 0  # (int) random seed for reproducibility
deterministic: True  # (bool) whether to enable deterministic mode
single_cls: False  # (bool) train multi-class data as single-class
rect: False  # (bool) rectangular training if mode='train' or rectangular validation if mode='val'
cos_lr: False  # (bool) use cosine learning rate scheduler
close_mosaic: 10  # (int) disable mosaic augmentation for final epochs (0 to disable)
resume: False  # (bool) resume training from last checkpoint
amp: True  # (bool) Automatic Mixed Precision (AMP) training, choices=[True, False], True runs AMP check
fraction: 1.0  # (float) dataset fraction to train on (default is 1.0, all images in train set)
profile: False  # (bool) profile ONNX and TensorRT speeds during training for loggers
freeze: None  # (int | list, optional) freeze first n layers, or freeze list of layer indices during training
# Segmentation
overlap_mask: True  # (bool) masks should overlap during training (segment train only)
mask_ratio: 4  # (int) mask downsample ratio (segment train only)
# Classification
dropout: 0.0  # (float) use dropout regularization (classify train only)

# Val/Test settings ----------------------------------------------------------------------------------------------------
val: True  # (bool) validate/test during training
split: val  # (str) dataset split to use for validation, i.e. 'val', 'test' or 'train'
save_json: False  # (bool) save results to JSON file
save_hybrid: False  # (bool) save hybrid version of labels (labels + additional predictions)
conf:  # (float, optional) object confidence threshold for detection (default 0.25 predict, 0.001 val)
iou: 0.7  # (float) intersection over union (IoU) threshold for NMS
max_det: 300  # (int) maximum number of detections per image
half: False  # (bool) use half precision (FP16)
dnn: False  # (bool) use OpenCV DNN for ONNX inference
plots: True  # (bool) save plots and images during train/val

# Predict settings -----------------------------------------------------------------------------------------------------
source:  # (str, optional) source directory for images or videos
vid_stride: 1  # (int) video frame-rate stride
stream_buffer: False  # (bool) buffer all streaming frames (True) or return the most recent frame (False)
visualize: False  # (bool) visualize model features
augment: False  # (bool) apply image augmentation to prediction sources
agnostic_nms: False  # (bool) class-agnostic NMS
classes:  # (int | list[int], optional) filter results by class, i.e. classes=0, or classes=[0,2,3]
retina_masks: False  # (bool) use high-resolution segmentation masks

# Visualize settings ---------------------------------------------------------------------------------------------------
show: False  # (bool) show predicted images and videos if environment allows
save_frames: False  # (bool) save predicted individual video frames
save_txt: False  # (bool) save results as .txt file
save_conf: False  # (bool) save results with confidence scores
save_crop: False  # (bool) save cropped images with results
show_labels: True  # (bool) show prediction labels, i.e. 'person'
show_conf: True  # (bool) show prediction confidence, i.e. '0.99'
show_boxes: True  # (bool) show prediction boxes
line_width:   # (int, optional) line width of the bounding boxes. Scaled to image size if None.

# Export settings ------------------------------------------------------------------------------------------------------
format: torchscript  # (str) format to export to, choices at https://docs.ultralytics.com/modes/export/#export-formats
keras: False  # (bool) use Kera=s
optimize: False  # (bool) TorchScript: optimize for mobile
int8: False  # (bool) CoreML/TF INT8 quantization
dynamic: False  # (bool) ONNX/TF/TensorRT: dynamic axes
simplify: False  # (bool) ONNX: simplify model
opset:  # (int, optional) ONNX: opset version
workspace: 4  # (int) TensorRT: workspace size (GB)
nms: False  # (bool) CoreML: add NMS

# Hyperparameters ------------------------------------------------------------------------------------------------------
lr0: 0.01  # (float) initial learning rate (i.e. SGD=1E-2, Adam=1E-3)
lrf: 0.01  # (float) final learning rate (lr0 * lrf)
momentum: 0.937  # (float) SGD momentum/Adam beta1
weight_decay: 0.0005  # (float) optimizer weight decay 5e-4
warmup_epochs: 3.0  # (float) warmup epochs (fractions ok)
warmup_momentum: 0.8  # (float) warmup initial momentum
warmup_bias_lr: 0.1  # (float) warmup initial bias lr
box: 7.5  # (float) box loss gain
cls: 0.5  # (float) cls loss gain (scale with pixels)
dfl: 1.5  # (float) dfl loss gain
pose: 12.0  # (float) pose loss gain
kobj: 1.0  # (float) keypoint obj loss gain
label_smoothing: 0.0  # (float) label smoothing (fraction)
nbs: 64  # (int) nominal batch size
hsv_h: 0.015  # (float) image HSV-Hue augmentation (fraction)
hsv_s: 0.7  # (float) image HSV-Saturation augmentation (fraction)
hsv_v: 0.4  # (float) image HSV-Value augmentation (fraction)
degrees: 0.0  # (float) image rotation (+/- deg)
translate: 0.1  # (float) image translation (+/- fraction)
scale: 0.5  # (float) image scale (+/- gain)
shear: 0.0  # (float) image shear (+/- deg)
perspective: 0.0  # (float) image perspective (+/- fraction), range 0-0.001
flipud: 0.0  # (float) image flip up-down (probability)
fliplr: 0.5  # (float) image flip left-right (probability)
mosaic: 1.0  # (float) image mosaic (probability)
mixup: 0.0  # (float) image mixup (probability)
copy_paste: 0.0  # (float) segment copy-paste (probability)

# Custom config.yaml ---------------------------------------------------------------------------------------------------
cfg:  # (str, optional) for overriding defaults.yaml

# Tracker settings ------------------------------------------------------------------------------------------------------
tracker: botsort.yaml  # (str) tracker type, choices=[botsort.yaml, bytetrack.yaml]
