# Supplementary material for: Research on enhancing road apparent crack detection based on the improved YOLOv8n model
Source: PLoS One. 2025 Sep 4;20(9):e0330218. doi: 10.1371/journal.pone.0330218 (PMC12410743; doi:10.1371/journal.pone.0330218)
Supplement: S3 File — (ZIP) [file pone.0330218.s003.zip › cfg/models/rt-detr/rtdetr-resnet101.yaml]

# Ultralytics YOLO 🚀, AGPL-3.0 license
# RT-DETR-ResNet101 object detection model with P3-P5 outputs.

# Parameters
nc: 80  # number of classes
scales: # model compound scaling constants, i.e. 'model=yolov8n-cls.yaml' will call yolov8-cls.yaml with scale 'n'
  # [depth, width, max_channels]
  l: [1.00, 1.00, 1024]

backbone:
  # [from, repeats, module, args]
  - [-1, 1, ResNetLayer, [3, 64, 1, True, 1]]  # 0
  - [-1, 1, ResNetLayer, [64, 64, 1, False, 3]]  # 1
  - [-1, 1, ResNetLayer, [256, 128, 2, False, 4]]  # 2
  - [-1, 1, ResNetLayer, [512, 256, 2, False, 23]]  # 3
  - [-1, 1, ResNetLayer, [1024, 512, 2, False, 3]]  # 4

head:
  - [-1, 1, Conv, [256, 1, 1, None, 1, 1, False]]  # 5
  - [-1, 1, AIFI, [1024, 8]]
  - [-1, 1, Conv, [256, 1, 1]]  # 7

  - [-1, 1, nn.Upsample, [None, 2, 'nearest']]
  - [3, 1, Conv, [256, 1, 1, None, 1, 1, False]]  # 9
  - [[-2, -1], 1, Concat, [1]]
  - [-1, 3, RepC3, [256]]  # 11
  - [-1, 1, Conv, [256, 1, 1]]  # 12

  - [-1, 1, nn.Upsample, [None, 2, 'nearest']]
  - [2, 1, Conv, [256, 1, 1, None, 1, 1, False]]  # 14
  - [[-2, -1], 1, Concat, [1]]  # cat backbone P4
  - [-1, 3, RepC3, [256]]  # X3 (16), fpn_blocks.1

  - [-1, 1, Conv, [256, 3, 2]]  # 17, downsample_convs.0
  - [[-1, 12], 1, Concat, [1]]  # cat Y4
  - [-1, 3, RepC3, [256]]  # F4 (19), pan_blocks.0

  - [-1, 1, Conv, [256, 3, 2]]  # 20, downsample_convs.1
  - [[-1, 7], 1, Concat, [1]]  # cat Y5
  - [-1, 3, RepC3, [256]]  # F5 (22), pan_blocks.1

  - [[16, 19, 22], 1, RTDETRDecoder, [nc]]  # Detect(P3, P4, P5)
