# Supplementary material for: Research on enhancing road apparent crack detection based on the improved YOLOv8n model
Source: PLoS One. 2025 Sep 4;20(9):e0330218. doi: 10.1371/journal.pone.0330218 (PMC12410743; doi:10.1371/journal.pone.0330218)
Supplement: S3 File — (ZIP) [file pone.0330218.s003.zip › cfg/models/rt-detr/rtdetr-x.yaml]

# Ultralytics YOLO 🚀, AGPL-3.0 license
# RT-DETR-x object detection model with P3-P5 outputs. For details see https://docs.ultralytics.com/models/rtdetr

# Parameters
nc: 80  # number of classes
scales: # model compound scaling constants, i.e. 'model=yolov8n-cls.yaml' will call yolov8-cls.yaml with scale 'n'
  # [depth, width, max_channels]
  x: [1.00, 1.00, 2048]

backbone:
  # [from, repeats, module, args]
  - [-1, 1, HGStem, [32, 64]]  # 0-P2/4
  - [-1, 6, HGBlock, [64, 128, 3]]  # stage 1

  - [-1, 1, DWConv, [128, 3, 2, 1, False]]  # 2-P3/8
  - [-1, 6, HGBlock, [128, 512, 3]]
  - [-1, 6, HGBlock, [128, 512, 3, False, True]]  # 4-stage 2

  - [-1, 1, DWConv, [512, 3, 2, 1, False]]  # 5-P3/16
  - [-1, 6, HGBlock, [256, 1024, 5, True, False]]  # cm, c2, k, light, shortcut
  - [-1, 6, HGBlock, [256, 1024, 5, True, True]]
  - [-1, 6, HGBlock, [256, 1024, 5, True, True]]
  - [-1, 6, HGBlock, [256, 1024, 5, True, True]]
  - [-1, 6, HGBlock, [256, 1024, 5, True, True]]  # 10-stage 3

  - [-1, 1, DWConv, [1024, 3, 2, 1, False]]  # 11-P4/32
  - [-1, 6, HGBlock, [512, 2048, 5, True, False]]
  - [-1, 6, HGBlock, [512, 2048, 5, True, True]]  # 13-stage 4

head:
  - [-1, 1, Conv, [384, 1, 1, None, 1, 1, False]]  # 14 input_proj.2
  - [-1, 1, AIFI, [2048, 8]]
  - [-1, 1, Conv, [384, 1, 1]]  # 16, Y5, lateral_convs.0

  - [-1, 1, nn.Upsample, [None, 2, 'nearest']]
  - [10, 1, Conv, [384, 1, 1, None, 1, 1, False]]  # 18 input_proj.1
  - [[-2, -1], 1, Concat, [1]]
  - [-1, 3, RepC3, [384]]  # 20, fpn_blocks.0
  - [-1, 1, Conv, [384, 1, 1]]  # 21, Y4, lateral_convs.1

  - [-1, 1, nn.Upsample, [None, 2, 'nearest']]
  - [4, 1, Conv, [384, 1, 1, None, 1, 1, False]]  # 23 input_proj.0
  - [[-2, -1], 1, Concat, [1]]  # cat backbone P4
  - [-1, 3, RepC3, [384]]  # X3 (25), fpn_blocks.1

  - [-1, 1, Conv, [384, 3, 2]]  # 26, downsample_convs.0
  - [[-1, 21], 1, Concat, [1]]  # cat Y4
  - [-1, 3, RepC3, [384]]  # F4 (28), pan_blocks.0

  - [-1, 1, Conv, [384, 3, 2]]  # 29, downsample_convs.1
  - [[-1, 16], 1, Concat, [1]]  # cat Y5
  - [-1, 3, RepC3, [384]]  # F5 (31), pan_blocks.1

  - [[25, 28, 31], 1, RTDETRDecoder, [nc]]  # Detect(P3, P4, P5)
