# Supplementary material for: Research on enhancing road apparent crack detection based on the improved YOLOv8n model
Source: PLoS One. 2025 Sep 4;20(9):e0330218. doi: 10.1371/journal.pone.0330218 (PMC12410743; doi:10.1371/journal.pone.0330218)
Supplement: S3 File — (ZIP) [file pone.0330218.s003.zip › data/augment.py]

# Ultralytics YOLO 🚀, AGPL-3.0 license

import math
import random
from copy import deepcopy

import cv2
import numpy as np
import torch
import torchvision.transforms as T

from ultralytics.utils import LOGGER, colorstr
from ultralytics.utils.checks import check_version
from ultralytics.utils.instance import Instances
from ultralytics.utils.metrics import bbox_ioa
from ultralytics.utils.ops import segment2box

from .utils import polygons2masks, polygons2masks_overlap


# TODO: we might need a BaseTransform to make all these augments be compatible with both classification and semantic
class BaseTransform:
    """
    Base class for image transformations.

    This is a generic transformation class that can be extended for specific image processing needs.
    The class is designed to be compatible with both classification and semantic segmentation tasks.

    Methods:
        __init__: Initializes the BaseTransform object.
        apply_image: Applies image transformation to labels.
        apply_instances: Applies transformations to object instances in labels.
        apply_semantic: Applies semantic segmentation to an image.
        __call__: Applies all label transformations to an image, instances, and semantic masks.
    """

    def __init__(self) -> None:
        """Initializes the BaseTransform object."""
        pass

    def apply_image(self, labels):
        """Applies image transformations to labels."""
        pass

    def apply_instances(self, labels):
        """Applies transformations to object instances in labels."""
        pass

    def apply_semantic(self, labels):
        """Applies semantic segmentation to an image."""
        pass

    def __call__(self, labels):
        """Applies all label transformations to an image, instances, and semantic masks."""
        self.apply_image(labels)
        self.apply_instances(labels)
        self.apply_semantic(labels)


class Compose:
    """Class for composing multiple image transformations."""

    def __init__(self, transforms):
        """Initializes the Compose object with a list of transforms."""
        self.transforms = transforms

    def __call__(self, data):
        """Applies a series of transformations to input data."""
        for t in self.transforms:
            data = t(data)
        return data

    def append(self, transform):
        """Appends a new transform to the existing list of transforms."""
        self.transforms.append(transform)

    def tolist(self):
        """Converts the list of transforms to a standard Python list."""
        return self.transforms

    def __repr__(self):
        """Returns a string representation of the object."""
        return f"{self.__class__.__name__}({', '.join([f'{t}' for t in self.transforms])})"


class BaseMixTransform:
    """
    Class for base mix (MixUp/Mosaic) transformations.

    This implementation is from mmyolo.
    """

    def __init__(self, dataset, pre_transform=None, p=0.0) -> None:
        """Initializes the BaseMixTransform object with dataset, pre_transform, and probability."""
        self.dataset = dataset
        self.pre_transform = pre_transform
        self.p = p

    def __call__(self, labels):
        """Applies pre-processing transforms and mixup/mosaic transforms to labels data."""
        if random.uniform(0, 1) > self.p:
            return labels

        # Get index of one or three other images
        indexes = self.get_indexes()
        if isinstance(indexes, int):
            indexes = [indexes]

        # Get images information will be used for Mosaic or MixUp
        mix_labels = [self.dataset.get_image_and_label(i) for i in indexes]

        if self.pre_transform is not None:
            for i, data in enumerate(mix_labels):
                mix_labels[i] = self.pre_transform(data)
        labels['mix_labels'] = mix_labels

        # Mosaic or MixUp
        labels = self._mix_transform(labels)
        labels.pop('mix_labels', None)
        return labels

    def _mix_transform(self, labels):
        """Applies MixUp or Mosaic augmentation to the label dictionary."""
        raise NotImplementedError

    def get_indexes(self):
        """Gets a list of shuffled indexes for mosaic augmentation."""
        raise NotImplementedError


class Mosaic(BaseMixTransform):
    """
    Mosaic augmentation.

    This class performs mosaic augmentation by combining multiple (4 or 9) images into a single mosaic image.
    The augmentation is applied to a dataset with a given probability.

    Attributes:
        dataset: The dataset on which the mosaic augmentation is applied.
        imgsz (int, optional): Image size (height and width) after mosaic pipeline of a single image. Default to 640.
        p (float, optional): Probability of applying the mosaic augmentation. Must be in the range 0-1. Default to 1.0.
        n (int, optional): The grid size, either 4 (for 2x2) or 9 (for 3x3).
    """

    def __init__(self, dataset, imgsz=640, p=1.0, n=4):
        """Initializes the object with a dataset, image size, probability, and border."""
        assert 0 <= p <= 1.0, f'The probability should be in range [0, 1], but got {p}.'
        assert n in (4, 9), 'grid must be equal to 4 or 9.'
        super().__init__(dataset=dataset, p=p)
        self.dataset = dataset
        self.imgsz = imgsz
        self.border = (-imgsz // 2, -imgsz // 2)  # width, height
        self.n = n

    def get_indexes(self, buffer=True):
        """Return a list of random indexes from the dataset."""
        if buffer:  # select images from buffer
            return random.choices(list(self.dataset.buffer), k=self.n - 1)
        else:  # select any images
            return [random.randint(0, len(self.dataset) - 1) for _ in range(self.n - 1)]

    def _mix_transform(self, labels):
        """Apply mixup transformation to the input image and labels."""
        assert labels.get('rect_shape', None) is None, 'rect and mosaic are mutually exclusive.'
        assert len(labels.get('mix_labels', [])), 'There are no other images for mosaic augment.'
        return self._mosaic3(labels) if self.n == 3 else self._mosaic4(labels) if self.n == 4 else self._mosaic9(
            labels)  # This code is modified for mosaic3 method.

    def _mosaic3(self, labels):
        """Create a 1x3 image mosaic."""
        mosaic_labels = []
        s = self.imgsz
        for i in range(3):
            labels_patch = labels if i == 0 else labels['mix_labels'][i - 1]
            # Load image
            img = labels_patch['img']
            h, w = labels_patch.pop('resized_shape')

            # Place img in img3
            if i == 0:  # center
                img3 = np.full((s * 3, s * 3, img.shape[2]), 114, dtype=np.uint8)  # base image with 3 tiles
                h0, w0 = h, w
                c = s, s, s + w, s + h  # xmin, ymin, xmax, ymax (base) coordinates
            elif i == 1:  # right
                c = s + w0, s, s + w0 + w, s + h
            elif i == 2:  # left
                c = s - w, s + h0 - h, s, s + h0

            padw, padh = c[:2]
            x1, y1, x2, y2 = (max(x, 0) for x in c)  # allocate coords

            img3[y1:y2, x1:x2] = img[y1 - padh:, x1 - padw:]  # img3[ymin:ymax, xmin:xmax]
            # hp, wp = h, w  # height, width previous for next iteration

            # Labels assuming imgsz*2 mosaic size
            labels_patch = self._update_labels(labels_patch, padw + self.border[0], padh + self.border[1])
            mosaic_labels.append(labels_patch)
        final_labels = self._cat_labels(mosaic_labels)

        final_labels['img'] = img3[-self.border[0]:self.border[0], -self.border[1]:self.border[1]]
        return final_labels

    def _mosaic4(self, labels):
        """Create a 2x2 image mosaic."""
        mosaic_labels = []
        s = self.imgsz
        yc, xc = (int(random.uniform(-x, 2 * s + x)) for x in self.border)  # mosaic center x, y
        for i in range(4):
            labels_patch = labels if i == 0 else labels['mix_labels'][i - 1]
            # Load image
            img = labels_patch['img']
            h, w = labels_patch.pop('resized_shape')

            # Place img in img4
            if i == 0:  # top left
                img4 = np.full((s * 2, s * 2, img.shape[2]), 114, dtype=np.uint8)  # base image with 4 tiles
                x1a, y1a, x2a, y2a = max(xc - w, 0), max(yc - h, 0), xc, yc  # xmin, ymin, xmax, ymax (large image)
                x1b, y1b, x2b, y2b = w - (x2a - x1a), h - (y2a - y1a), w, h  # xmin, ymin, xmax, ymax (small image)
            elif i == 1:  # top right
                x1a, y1a, x2a, y2a = xc, max(yc - h, 0), min(xc + w, s * 2), yc
                x1b, y1b, x2b, y2b = 0, h - (y2a - y1a), min(w, x2a - x1a), h
            elif i == 2:  # bottom left
                x1a, y1a, x2a, y2a = max(xc - w, 0), yc, xc, min(s * 2, yc + h)
                x1b, y1b, x2b, y2b = w - (x2a - x1a), 0, w, min(y2a - y1a, h)
            elif i == 3:  # bottom right
                x1a, y1a, x2a, y2a = xc, yc, min(xc + w, s * 2), min(s * 2, yc + h)
                x1b, y1b, x2b, y2b = 0, 0, min(w, x2a - x1a), min(y2a - y1a, h)

            img4[y1a:y2a, x1a:x2a] = img[y1b:y2b, x1b:x2b]  # img4[ymin:ymax, xmin:xmax]
            padw = x1a - x1b
            padh = y1a - y1b

            labels_patch = self._update_labels(labels_patch, padw, padh)
            mosaic_labels.append(labels_patch)
        final_labels = self._cat_labels(mosaic_labels)
        final_labels['img'] = img4
        return final_labels

    def _mosaic9(self, labels):
        """Create a 3x3 image mosaic."""
        mosaic_labels = []
        s = self.imgsz
        hp, wp = -1, -1  # height, width previous
        for i in range(9):
            labels_patch = labels if i == 0 else labels['mix_labels'][i - 1]
            # Load image
            img = labels_patch['img']
            h, w = labels_patch.pop('resized_shape')

            # Place img in img9
            if i == 0:  # center
                img9 = np.full((s * 3, s * 3, img.shape[2]), 114, dtype=np.uint8)  # base image with 4 tiles
                h0, w0 = h, w
                c = s, s, s + w, s + h  # xmin, ymin, xmax, ymax (base) coordinates
            elif i == 1:  # top
                c = s, s - h, s + w, s
            elif i == 2:  # top right
                c = s + wp, s - h, s + wp + w, s
            elif i == 3:  # right
                c = s + w0, s, s + w0 + w, s + h
            elif i == 4:  # bottom right
                c = s + w0, s + hp, s + w0 + w, s + hp + h
            elif i == 5:  # bottom
                c = s + w0 - w, s + h0, s + w0, s + h0 + h
            elif i == 6:  # bottom left
                c = s + w0 - wp - w, s + h0, s + w0 - wp, s + h0 + h
            elif i == 7:  # left
                c = s - w, s + h0 - h, s, s + h0
            elif i == 8:  # top left
                c = s - w, s + h0 - hp - h, s, s + h0 - hp

            padw, padh = c[:2]
            x1, y1, x2, y2 = (max(x, 0) for x in c)  # allocate coords

            # Image
            img9[y1:y2, x1:x2] = img[y1 - padh:, x1 - padw:]  # img9[ymin:ymax, xmin:xmax]
            hp, wp = h, w  # height, width previous for next iteration

            # Labels assuming imgsz*2 mosaic size
            labels_patch = self._update_labels(labels_patch, padw + self.border[0], padh + self.border[1])
            mosaic_labels.append(labels_patch)
        final_labels = self._cat_labels(mosaic_labels)

        final_labels['img'] = img9[-self.border[0]:self.border[0], -self.border[1]:self.border[1]]
        return final_labels

    @staticmethod
    def _update_labels(labels, padw, padh):
        """Update labels."""
        nh, nw = labels['img'].shape[:2]
        labels['instances'].convert_bbox(format='xyxy')
        labels['instances'].denormalize(nw, nh)
        labels['instances'].add_padding(padw, padh)
        return labels

    def _cat_labels(self, mosaic_labels):
        """Return labels with mosaic border instances clipped."""
        if len(mosaic_labels) == 0:
            return {}
        cls = []
        instances = []
        imgsz = self.imgsz * 2  # mosaic imgsz
        for labels in mosaic_labels:
            cls.append(labels['cls'])
            instances.append(labels['instances'])
        final_labels = {
            'im_file': mosaic_labels[0]['im_file'],
            'ori_shape': mosaic_labels[0]['ori_shape'],
            'resized_shape': (imgsz, imgsz),
            'cls': np.concatenate(cls, 0),
            'instances': Instances.concatenate(instances, axis=0),
            'mosaic_border': self.border}  # final_labels
        final_labels['instances'].clip(imgsz, imgsz)
        good = final_labels['instances'].remove_zero_area_boxes()
        final_labels['cls'] = final_labels['cls'][good]
        return final_labels


class MixUp(BaseMixTransform):
    """Class for applying MixUp augmentation to the dataset."""

    def __init__(self, dataset, pre_transform=None, p=0.0) -> None:
        """Initializes MixUp object with dataset, pre_transform, and probability of applying MixUp."""
        super().__init__(dataset=dataset, pre_transform=pre_transform, p=p)

    def get_indexes(self):
        """Get a random index from the dataset."""
        return random.randint(0, len(self.dataset) - 1)

    def _mix_transform(self, labels):
        """Applies MixUp augmentation as per https://arxiv.org/pdf/1710.09412.pdf."""
        r = np.random.beta(32.0, 32.0)  # mixup ratio, alpha=beta=32.0
        labels2 = labels['mix_labels'][0]
        labels['img'] = (labels['img'] * r + labels2['img'] * (1 - r)).astype(np.uint8)
        labels['instances'] = Instances.concatenate([labels['instances'], labels2['instances']], axis=0)
        labels['cls'] = np.concatenate([labels['cls'], labels2['cls']], 0)
        return labels


class RandomPerspective:
    """
    Implements random perspective and affine transformations on images and corresponding bounding boxes, segments, and
    keypoints. These transformations include rotation, translation, scaling, and shearing. The class also offers the
    option to apply these transformations conditionally with a specified probability.

    Attributes:
        degrees (float): Degree range for random rotations.
        translate (float): Fraction of total width and height for random translation.
        scale (float): Scaling factor interval, e.g., a scale factor of 0.1 allows a resize between 90%-110%.
        shear (float): Shear intensity (angle in degrees).
        perspective (float): Perspective distortion factor.
        border (tuple): Tuple specifying mosaic border.
        pre_transform (callable): A function/transform to apply to the image before starting the random transformation.

    Methods:
        affine_transform(img, border): Applies a series of affine transformations to the image.
        apply_bboxes(bboxes, M): Transforms bounding boxes using the calculated affine matrix.
        apply_segments(segments, M): Transforms segments and generates new bounding boxes.
        apply_keypoints(keypoints, M): Transforms keypoints.
        __call__(labels): Main method to apply transformations to both images and their corresponding annotations.
        box_candidates(box1, box2): Filters out bounding boxes that don't meet certain criteria post-transformation.
    """

    def __init__(self,
                 degrees=0.0,
                 translate=0.1,
                 scale=0.5,
                 shear=0.0,
                 perspective=0.0,
                 border=(0, 0),
                 pre_transform=None):
        """Initializes RandomPerspective object with transformation parameters."""

        self.degrees = degrees
        self.translate = translate
        self.scale = scale
        self.shear = shear
        self.perspective = perspective
        self.border = border  # mosaic border
        self.pre_transform = pre_transform

    def affine_transform(self, img, border):
        """
        Applies a sequence of affine transformations centered around the image center.

        Args:
            img (ndarray): Input image.
            border (tuple): Border dimensions.

        Returns:
            img (ndarray): Transformed image.
            M (ndarray): Transformation matrix.
            s (float): Scale factor.
        """

        # Center
        C = np.eye(3, dtype=np.float32)

        C[0, 2] = -img.shape[1] / 2  # x translation (pixels)
        C[1, 2] = -img.shape[0] / 2  # y translation (pixels)

        # Perspective
        P = np.eye(3, dtype=np.float32)
        P[2, 0] = random.uniform(-self.perspective, self.perspective)  # x perspective (about y)
        P[2, 1] = random.uniform(-self.perspective, self.perspective)  # y perspective (about x)

        # Rotation and Scale
        R = np.eye(3, dtype=np.float32)
        a = random.uniform(-self.degrees, self.degrees)
        # a += random.choice([-180, -90, 0, 90])  # add 90deg rotations to small rotations
        s = random.uniform(1 - self.scale, 1 + self.scale)
        # s = 2 ** random.uniform(-scale, scale)
        R[:2] = cv2.getRotationMatrix2D(angle=a, center=(0, 0), scale=s)

        # Shear
        S = np.eye(3, dtype=np.float32)
        S[0, 1] = math.tan(random.uniform(-self.shear, self.shear) * math.pi / 180)  # x shear (deg)
        S[1, 0] = math.tan(random.uniform(-self.shear, self.shear) * math.pi / 180)  # y shear (deg)

        # Translation
        T = np.eye(3, dtype=np.float32)
        T[0, 2] = random.uniform(0.5 - self.translate, 0.5 + self.translate) * self.size[0]  # x translation (pixels)
        T[1, 2] = random.uniform(0.5 - self.translate, 0.5 + self.translate) * self.size[1]  # y translation (pixels)

        # Combined rotation matrix
        M = T @ S @ R @ P @ C  # order of operations (right to left) is IMPORTANT
        # Affine image
        if (border[0] != 0) or (border[1] != 0) or (M != np.eye(3)).any():  # image changed
            if self.perspective:
                img = cv2.warpPerspective(img, M, dsize=self.size, borderValue=(114, 114, 114))
            else:  # affine
                img = cv2.warpAffine(img, M[:2], dsize=self.size, borderValue=(114, 114, 114))
        return img, M, s

    def apply_bboxes(self, bboxes, M):
        """
        Apply affine to bboxes only.

        Args:
            bboxes (ndarray): list of bboxes, xyxy format, with shape (num_bboxes, 4).
            M (ndarray): affine matrix.

        Returns:
            new_bboxes (ndarray): bboxes after affine, [num_bboxes, 4].
        """
        n = len(bboxes)
        if n == 0:
            return bboxes

        xy = np.ones((n * 4, 3), dtype=bboxes.dtype)
        xy[:, :2] = bboxes[:, [0, 1, 2, 3, 0, 3, 2, 1]].reshape(n * 4, 2)  # x1y1, x2y2, x1y2, x2y1
        xy = xy @ M.T  # transform
        xy = (xy[:, :2] / xy[:, 2:3] if self.perspective else xy[:, :2]).reshape(n, 8)  # perspective rescale or affine

        # Create new boxes
        x = xy[:, [0, 2, 4, 6]]
        y = xy[:, [1, 3, 5, 7]]
        return np.concatenate((x.min(1), y.min(1), x.max(1), y.max(1)), dtype=bboxes.dtype).reshape(4, n).T

    def apply_segments(self, segments, M):
        """
        Apply affine to segments and generate new bboxes from segments.

        Args:
            segments (ndarray): list of segments, [num_samples, 500, 2].
            M (ndarray): affine matrix.

        Returns:
            new_segments (ndarray): list of segments after affine, [num_samples, 500, 2].
            new_bboxes (ndarray): bboxes after affine, [N, 4].
        """
        n, num = segments.shape[:2]
        if n == 0:
            return [], segments

        xy = np.ones((n * num, 3), dtype=segments.dtype)
        segments = segments.reshape(-1, 2)
        xy[:, :2] = segments
        xy = xy @ M.T  # transform
        xy = xy[:, :2] / xy[:, 2:3]
        segments = xy.reshape(n, -1, 2)
        bboxes = np.stack([segment2box(xy, self.size[0], self.size[1]) for xy in segments], 0)
        return bboxes, segments

    def apply_keypoints(self, keypoints, M):
        """
        Apply affine to keypoints.

        Args:
            keypoints (ndarray): keypoints, [N, 17, 3].
            M (ndarray): affine matrix.

        Returns:
            new_keypoints (ndarray): keypoints after affine, [N, 17, 3].
        """
        n, nkpt = keypoints.shape[:2]
        if n == 0:
            return keypoints
        xy = np.ones((n * nkpt, 3), dtype=keypoints.dtype)
        visible = keypoints[..., 2].reshape(n * nkpt, 1)
        xy[:, :2] = keypoints[..., :2].reshape(n * nkpt, 2)
        xy = xy @ M.T  # transform
        xy = xy[:, :2] / xy[:, 2:3]  # perspective rescale or affine
        out_mask = (xy[:, 0] < 0) | (xy[:, 1] < 0) | (xy[:, 0] > self.size[0]) | (xy[:, 1] > self.size[1])
        visible[out_mask] = 0
        return np.concatenate([xy, visible], axis=-1).reshape(n, nkpt, 3)

    def __call__(self, labels):
        """
        Affine images and targets.

        Args:
            labels (dict): a dict of `bboxes`, `segments`, `keypoints`.
        """
        if self.pre_transform and 'mosaic_border' not in labels:
            labels = self.pre_transform(labels)
        labels.pop('ratio_pad', None)  # do not need ratio pad

        img = labels['img']
        cls = labels['cls']
        instances = labels.pop('instances')
        # Make sure the coord formats are right
        instances.convert_bbox(format='xyxy')
        instances.denormalize(*img.shape[:2][::-1])

        border = labels.pop('mosaic_border', self.border)
        self.size = img.shape[1] + border[1] * 2, img.shape[0] + border[0] * 2  # w, h
        # M is affine matrix
        # Scale for func:`box_candidates`
        img, M, scale = self.affine_transform(img, border)

        bboxes = self.apply_bboxes(instances.bboxes, M)

        segments = instances.segments
        keypoints = instances.keypoints
        # Update bboxes if there are segments.
        if len(segments):
            bboxes, segments = self.apply_segments(segments, M)

        if keypoints is not None:
            keypoints = self.apply_keypoints(keypoints, M)
        new_instances = Instances(bboxes, segments, keypoints, bbox_format='xyxy', normalized=False)
        # Clip
        new_instances.clip(*self.size)

        # Filter instances
        instances.scale(scale_w=scale, scale_h=scale, bbox_only=True)
        # Make the bboxes have the same scale with new_bboxes
        i = self.box_candidates(box1=instances.bboxes.T,
                                box2=new_instances.bboxes.T,
                                area_thr=0.01 if len(segments) else 0.10)
        labels['instances'] = new_instances[i]
        labels['cls'] = cls[i]
        labels['img'] = img
        labels['resized_shape'] = img.shape[:2]
        return labels

    def box_candidates(self, box1, box2, wh_thr=2, ar_thr=100, area_thr=0.1, eps=1e-16):
        """
        Compute box candidates based on a set of thresholds. This method compares the characteristics of the boxes
        before and after augmentation to decide whether a box is a candidate for further processing.

        Args:
            box1 (numpy.ndarray): The 4,n bounding box before augmentation, represented as [x1, y1, x2, y2].
            box2 (numpy.ndarray): The 4,n bounding box after augmentation, represented as [x1, y1, x2, y2].
            wh_thr (float, optional): The width and height threshold in pixels. Default is 2.
            ar_thr (float, optional): The aspect ratio threshold. Default is 100.
            area_thr (float, optional): The area ratio threshold. Default is 0.1.
            eps (float, optional): A small epsilon value to prevent division by zero. Default is 1e-16.

        Returns:
            (numpy.ndarray): A boolean array indicating which boxes are candidates based on the given thresholds.
        """
        w1, h1 = box1[2] - box1[0], box1[3] - box1[1]
        w2, h2 = box2[2] - box2[0], box2[3] - box2[1]
        ar = np.maximum(w2 / (h2 + eps), h2 / (w2 + eps))  # aspect ratio
        return (w2 > wh_thr) & (h2 > wh_thr) & (w2 * h2 / (w1 * h1 + eps) > area_thr) & (ar < ar_thr)  # candidates


class RandomHSV:
    """
    This class is responsible for performing random adjustments to the Hue, Saturation, and Value (HSV) channels of an
    image.

    The adjustments are random but within limits set by hgain, sgain, and vgain.
    """

    def __init__(self, hgain=0.5, sgain=0.5, vgain=0.5) -> None:
        """
        Initialize RandomHSV class with gains for each HSV channel.

        Args:
            hgain (float, optional): Maximum variation for hue. Default is 0.5.
            sgain (float, optional): Maximum variation for saturation. Default is 0.5.
            vgain (float, optional): Maximum variation for value. Default is 0.5.
        """
        self.hgain = hgain
        self.sgain = sgain
        self.vgain = vgain

    def __call__(self, labels):
        """
        Applies random HSV augmentation to an image within the predefined limits.

        The modified image replaces the original image in the input 'labels' dict.
        """
        img = labels['img']
        if self.hgain or self.sgain or self.vgain:
            r = np.random.uniform(-1, 1, 3) * [self.hgain, self.sgain, self.vgain] + 1  # random gains
            hue, sat, val = cv2.split(cv2.cvtColor(img, cv2.COLOR_BGR2HSV))
            dtype = img.dtype  # uint8

            x = np.arange(0, 256, dtype=r.dtype)
            lut_hue = ((x * r[0]) % 180).astype(dtype)
            lut_sat = np.clip(x * r[1], 0, 255).astype(dtype)
            lut_val = np.clip(x * r[2], 0, 255).astype(dtype)

            im_hsv = cv2.merge((cv2.LUT(hue, lut_hue), cv2.LUT(sat, lut_sat), cv2.LUT(val, lut_val)))
            cv2.cvtColor(im_hsv, cv2.COLOR_HSV2BGR, dst=img)  # no return needed
        return labels


class RandomFlip:
    """
    Applies a random horizontal or vertical flip to an image with a given probability.

    Also updates any instances (bounding boxes, keypoints, etc.) accordingly.
    """

    def __init__(self, p=0.5, direction='horizontal', flip_idx=None) -> None:
        """
        Initializes the RandomFlip class with probability and direction.

        Args:
            p (float, optional): The probability of applying the flip. Must be between 0 and 1. Default is 0.5.
            direction (str, optional): The direction to apply the flip. Must be 'horizontal' or 'vertical'.
                Default is 'horizontal'.
            flip_idx (array-like, optional): Index mapping for flipping keypoints, if any.
        """
        assert direction in ['horizontal', 'vertical'], f'Support direction `horizontal` or `vertical`, got {direction}'
        assert 0 <= p <= 1.0

        self.p = p
        self.direction = direction
        self.flip_idx = flip_idx

    def __call__(self, labels):
        """
        Applies random flip to an image and updates any instances like bounding boxes or keypoints accordingly.

        Args:
            labels (dict): A dictionary containing the keys 'img' and 'instances'. 'img' is the image to be flipped.
                           'instances' is an object containing bounding boxes and optionally keypoints.

        Returns:
            (dict): The same dict with the flipped image and updated instances under the 'img' and 'instances' keys.
        """
        img = labels['img']
        instances = labels.pop('instances')
        instances.convert_bbox(format='xywh')
        h, w = img.shape[:2]
        h = 1 if instances.normalized else h
        w = 1 if instances.normalized else w

        # Flip up-down
        if self.direction == 'vertical' and random.random() < self.p:
            img = np.flipud(img)
            instances.flipud(h)
        if self.direction == 'horizontal' and random.random() < self.p:
            img = np.fliplr(img)
            instances.fliplr(w)
            # For keypoints
            if self.flip_idx is not None and instances.keypoints is not None:
                instances.keypoints = np.ascontiguousarray(instances.keypoints[:, self.flip_idx, :])
        labels['img'] = np.ascontiguousarray(img)
        labels['instances'] = instances
        return labels


class LetterBox:
    """Resize image and padding for detection, instance segmentation, pose."""

    def __init__(self, new_shape=(640, 640), auto=False, scaleFill=False, scaleup=True, center=True, stride=32):
        """Initialize LetterBox object with specific parameters."""
        self.new_shape = new_shape
        self.auto = auto
        self.scaleFill = scaleFill
        self.scaleup = scaleup
        self.stride = stride
        self.center = center  # Put the image in the middle or top-left

    def __call__(self, labels=None, image=None):
        """Return updated labels and image with added border."""
        if labels is None:
            labels = {}
        img = labels.get('img') if image is None else image
        shape = img.shape[:2]  # current shape [height, width]
        new_shape = labels.pop('rect_shape', self.new_shape)
        if isinstance(new_shape, int):
            new_shape = (new_shape, new_shape)

        # Scale ratio (new / old)
        r = min(new_shape[0] / shape[0], new_shape[1] / shape[1])
        if not self.scaleup:  # only scale down, do not scale up (for better val mAP)
            r = min(r, 1.0)

        # Compute padding
        ratio = r, r  # width, height ratios
        new_unpad = int(round(shape[1] * r)), int(round(shape[0] * r))
        dw, dh = new_shape[1] - new_unpad[0], new_shape[0] - new_unpad[1]  # wh padding
        if self.auto:  # minimum rectangle
            dw, dh = np.mod(dw, self.stride), np.mod(dh, self.stride)  # wh padding
        elif self.scaleFill:  # stretch
            dw, dh = 0.0, 0.0
            new_unpad = (new_shape[1], new_shape[0])
            ratio = new_shape[1] / shape[1], new_shape[0] / shape[0]  # width, height ratios

        if self.center:
            dw /= 2  # divide padding into 2 sides
            dh /= 2

        if shape[::-1] != new_unpad:  # resize
            img = cv2.resize(img, new_unpad, interpolation=cv2.INTER_LINEAR)
        top, bottom = int(round(dh - 0.1)) if self.center else 0, int(round(dh + 0.1))
        left, right = int(round(dw - 0.1)) if self.center else 0, int(round(dw + 0.1))
        img = cv2.copyMakeBorder(img, top, bottom, left, right, cv2.BORDER_CONSTANT,
                                 value=(114, 114, 114))  # add border
        if labels.get('ratio_pad'):
            labels['ratio_pad'] = (labels['ratio_pad'], (left, top))  # for evaluation

        if len(labels):
            labels = self._update_labels(labels, ratio, dw, dh)
            labels['img'] = img
            labels['resized_shape'] = new_shape
            return labels
        else:
            return img

    def _update_labels(self, labels, ratio, padw, padh):
        """Update labels."""
        labels['instances'].convert_bbox(format='xyxy')
        labels['instances'].denormalize(*labels['img'].shape[:2][::-1])
        labels['instances'].scale(*ratio)
        labels['instances'].add_padding(padw, padh)
        return labels


class CopyPaste:
    """
    Implements the Copy-Paste augmentation as described in the paper https://arxiv.org/abs/2012.07177. This class is
    responsible for applying the Copy-Paste augmentation on images and their corresponding instances.
    """

    def __init__(self, p=0.5) -> None:
        """
        Initializes the CopyPaste class with a given probability.

        Args:
            p (float, optional): The probability of applying the Copy-Paste augmentation. Must be between 0 and 1.
                                 Default is 0.5.
        """
        self.p = p

    def __call__(self, labels):
        """
        Applies the Copy-Paste augmentation to the given image and instances.

        Args:
            labels (dict): A dictionary containing:
                           - 'img': The image to augment.
                           - 'cls': Class labels associated with the instances.
                           - 'instances': Object containing bounding boxes, and optionally, keypoints and segments.

        Returns:
            (dict): Dict with augmented image and updated instances under the 'img', 'cls', and 'instances' keys.

        Notes:
            1. Instances are expected to have 'segments' as one of their attributes for this augmentation to work.
            2. This method modifies the input dictionary 'labels' in place.
        """
        im = labels['img']
        cls = labels['cls']
        h, w = im.shape[:2]
        instances = labels.pop('instances')
        instances.convert_bbox(format='xyxy')
        instances.denormalize(w, h)
        if self.p and len(instances.segments):
            n = len(instances)
            _, w, _ = im.shape  # height, width, channels
            im_new = np.zeros(im.shape, np.uint8)

            # Calculate ioa first then select indexes randomly
            ins_flip = deepcopy(instances)
            ins_flip.fliplr(w)

            ioa = bbox_ioa(ins_flip.bboxes, instances.bboxes)  # intersection over area, (N, M)
            indexes = np.nonzero((ioa < 0.30).all(1))[0]  # (N, )
            n = len(indexes)
            for j in random.sample(list(indexes), k=round(self.p * n)):
                cls = np.concatenate((cls, cls[[j]]), axis=0)
                instances = Instances.concatenate((instances, ins_flip[[j]]), axis=0)
                cv2.drawContours(im_new, instances.segments[[j]].astype(np.int32), -1, (1, 1, 1), cv2.FILLED)

            result = cv2.flip(im, 1)  # augment segments (flip left-right)
            i = cv2.flip(im_new, 1).astype(bool)
            im[i] = result[i]

        labels['img'] = im
        labels['cls'] = cls
        labels['instances'] = instances
        return labels


class Albumentations:
    """
    Albumentations transformations.

    Optional, uninstall package to disable. Applies Blur, Median Blur, convert to grayscale, Contrast Limited Adaptive
    Histogram Equalization, random change of brightness and contrast, RandomGamma and lowering of image quality by
    compression.
    """

    def __init__(self, p=1.0):
        """Initialize the transform object for YOLO bbox formatted params."""
        self.p = p
        self.transform = None
        prefix = colorstr('albumentations: ')
        try:
            import albumentations as A

            check_version(A.__version__, '1.0.3', hard=True)  # version requirement

            T = [
                A.Blur(p=0.01),
                A.MedianBlur(p=0.01),
                A.ToGray(p=0.01),
                A.CLAHE(p=0.01),
                A.RandomBrightnessContrast(p=0.0),
                A.RandomGamma(p=0.0),
                A.ImageCompression(quality_lower=75, p=0.0)]  # transforms
            self.transform = A.Compose(T, bbox_params=A.BboxParams(format='yolo', label_fields=['class_labels']))

            LOGGER.info(prefix + ', '.join(f'{x}'.replace('always_apply=False, ', '') for x in T if x.p))
        except ImportError:  # package not installed, skip
            pass
        except Exception as e:
            LOGGER.info(f'{prefix}{e}')

    def __call__(self, labels):
        """Generates object detections and returns a dictionary with detection results."""
        im = labels['img']
        cls = labels['cls']
        if len(cls):
            labels['instances'].convert_bbox('xywh')
            labels['instances'].normalize(*im.shape[:2][::-1])
            bboxes = labels['instances'].bboxes
            # TODO: add supports of segments and keypoints
            if self.transform and random.random() < self.p:
                new = self.transform(image=im, bboxes=bboxes, class_labels=cls)  # transformed
                if len(new['class_labels']) > 0:  # skip update if no bbox in new im
                    labels['img'] = new['image']
                    labels['cls'] = np.array(new['class_labels'])
                    bboxes = np.array(new['bboxes'], dtype=np.float32)
            labels['instances'].update(bboxes=bboxes)
        return labels


# TODO: technically this is not an augmentation, maybe we should put this to another files
class Format:
    """
    Formats image annotations for object detection, instance segmentation, and pose estimation tasks. The class
    standardizes the image and instance annotations to be used by the `collate_fn` in PyTorch DataLoader.

    Attributes:
        bbox_format (str): Format for bounding boxes. Default is 'xywh'.
        normalize (bool): Whether to normalize bounding boxes. Default is True.
        return_mask (bool): Return instance masks for segmentation. Default is False.
        return_keypoint (bool): Return keypoints for pose estimation. Default is False.
        mask_ratio (int): Downsample ratio for masks. Default is 4.
        mask_overlap (bool): Whether to overlap masks. Default is True.
        batch_idx (bool): Keep batch indexes. Default is True.
    """

    def __init__(self,
                 bbox_format='xywh',
                 normalize=True,
                 return_mask=False,
                 return_keypoint=False,
                 mask_ratio=4,
                 mask_overlap=True,
                 batch_idx=True):
        """Initializes the Format class with given parameters."""
        self.bbox_format = bbox_format
        self.normalize = normalize
        self.return_mask = return_mask  # set False when training detection only
        self.return_keypoint = return_keypoint
        self.mask_ratio = mask_ratio
        self.mask_overlap = mask_overlap
        self.batch_idx = batch_idx  # keep the batch indexes

    def __call__(self, labels):
        """Return formatted image, classes, bounding boxes & keypoints to be used by 'collate_fn'."""
        img = labels.pop('img')
        h, w = img.shape[:2]
        cls = labels.pop('cls')
        instances = labels.pop('instances')
        instances.convert_bbox(format=self.bbox_format)
        instances.denormalize(w, h)
        nl = len(instances)

        if self.return_mask:
            if nl:
                masks, instances, cls = self._format_segments(instances, cls, w, h)
                masks = torch.from_numpy(masks)
            else:
                masks = torch.zeros(1 if self.mask_overlap else nl, img.shape[0] // self.mask_ratio,
                                    img.shape[1] // self.mask_ratio)
            labels['masks'] = masks
        if self.normalize:
            instances.normalize(w, h)
        labels['img'] = self._format_img(img)
        labels['cls'] = torch.from_numpy(cls) if nl else torch.zeros(nl)
        labels['bboxes'] = torch.from_numpy(instances.bboxes) if nl else torch.zeros((nl, 4))
        if self.return_keypoint:
            labels['keypoints'] = torch.from_numpy(instances.keypoints)
        # Then we can use collate_fn
        if self.batch_idx:
            labels['batch_idx'] = torch.zeros(nl)
        return labels

    def _format_img(self, img):
        """Format the image for YOLO from Numpy array to PyTorch tensor."""
        if len(img.shape) < 3:
            img = np.expand_dims(img, -1)
        img = np.ascontiguousarray(img.transpose(2, 0, 1)[::-1])
        img = torch.from_numpy(img)
        return img

    def _format_segments(self, instances, cls, w, h):
        """Convert polygon points to bitmap."""
        segments = instances.segments
        if self.mask_overlap:
            masks, sorted_idx = polygons2masks_overlap((h, w), segments, downsample_ratio=self.mask_ratio)
            masks = masks[None]  # (640, 640) -> (1, 640, 640)
            instances = instances[sorted_idx]
            cls = cls[sorted_idx]
        else:
            masks = polygons2masks((h, w), segments, color=1, downsample_ratio=self.mask_ratio)

        return masks, instances, cls


def v8_transforms(dataset, imgsz, hyp, stretch=False):
    """Convert images to a size suitable for YOLOv8 training."""
    pre_transform = Compose([
        Mosaic(dataset, imgsz=imgsz, p=hyp.mosaic),
        CopyPaste(p=hyp.copy_paste),
        RandomPerspective(
            degrees=hyp.degrees,
            translate=hyp.translate,
            scale=hyp.scale,
            shear=hyp.shear,
            perspective=hyp.perspective,
            pre_transform=None if stretch else LetterBox(new_shape=(imgsz, imgsz)),
        )])
    flip_idx = dataset.data.get('flip_idx', [])  # for keypoints augmentation
    if dataset.use_keypoints:
        kpt_shape = dataset.data.get('kpt_shape', None)
        if len(flip_idx) == 0 and hyp.fliplr > 0.0:
            hyp.fliplr = 0.0
            LOGGER.warning("WARNING ⚠️ No 'flip_idx' array defined in data.yaml, setting augmentation 'fliplr=0.0'")
        elif flip_idx and (len(flip_idx) != kpt_shape[0]):
            raise ValueError(f'data.yaml flip_idx={flip_idx} length must be equal to kpt_shape[0]={kpt_shape[0]}')

    return Compose([
        pre_transform,
        MixUp(dataset, pre_transform=pre_transform, p=hyp.mixup),
        Albumentations(p=1.0),
        RandomHSV(hgain=hyp.hsv_h, sgain=hyp.hsv_s, vgain=hyp.hsv_v),
        RandomFlip(direction='vertical', p=hyp.flipud),
        RandomFlip(direction='horizontal', p=hyp.fliplr, flip_idx=flip_idx)])  # transforms


# Classification augmentations -----------------------------------------------------------------------------------------
def classify_transforms(size=224, rect=False, mean=(0.0, 0.0, 0.0), std=(1.0, 1.0, 1.0)):  # IMAGENET_MEAN, IMAGENET_STD
    """Transforms to apply if albumentations not installed."""
    if not isinstance(size, int):
        raise TypeError(f'classify_transforms() size {size} must be integer, not (list, tuple)')
    transforms = [ClassifyLetterBox(size, auto=True) if rect else CenterCrop(size), ToTensor()]
    if any(mean) or any(std):
        transforms.append(T.Normalize(mean, std, inplace=True))
    return T.Compose(transforms)


def hsv2colorjitter(h, s, v):
    """Map HSV (hue, saturation, value) jitter into ColorJitter values (brightness, contrast, saturation, hue)"""
    return v, v, s, h


def classify_albumentations(
        augment=True,
        size=224,
        scale=(0.08, 1.0),
        hflip=0.5,
        vflip=0.0,
        hsv_h=0.015,  # image HSV-Hue augmentation (fraction)
        hsv_s=0.7,  # image HSV-Saturation augmentation (fraction)
        hsv_v=0.4,  # image HSV-Value augmentation (fraction)
        mean=(0.0, 0.0, 0.0),  # IMAGENET_MEAN
        std=(1.0, 1.0, 1.0),  # IMAGENET_STD
        auto_aug=False,
):
    """YOLOv8 classification Albumentations (optional, only used if package is installed)."""
    prefix = colorstr('albumentations: ')
    try:
        import albumentations as A
        from albumentations.pytorch import ToTensorV2

        check_version(A.__version__, '1.0.3', hard=True)  # version requirement
        if augment:  # Resize and crop
            T = [A.RandomResizedCrop(height=size, width=size, scale=scale)]
            if auto_aug:
                # TODO: implement AugMix, AutoAug & RandAug in albumentations
                LOGGER.info(f'{prefix}auto augmentations are currently not supported')
            else:
                if hflip > 0:
                    T += [A.HorizontalFlip(p=hflip)]
                if vflip > 0:
                    T += [A.VerticalFlip(p=vflip)]
                if any((hsv_h, hsv_s, hsv_v)):
                    T += [A.ColorJitter(*hsv2colorjitter(hsv_h, hsv_s, hsv_v))]  # brightness, contrast, saturation, hue
        else:  # Use fixed crop for eval set (reproducibility)
            T = [A.SmallestMaxSize(max_size=size), A.CenterCrop(height=size, width=size)]
        T += [A.Normalize(mean=mean, std=std), ToTensorV2()]  # Normalize and convert to Tensor
        LOGGER.info(prefix + ', '.join(f'{x}'.replace('always_apply=False, ', '') for x in T if x.p))
        return A.Compose(T)

    except ImportError:  # package not installed, skip
        pass
    except Exception as e:
        LOGGER.info(f'{prefix}{e}')


class ClassifyLetterBox:
    """
    YOLOv8 LetterBox class for image preprocessing, designed to be part of a transformation pipeline, e.g.,
    T.Compose([LetterBox(size), ToTensor()]).

    Attributes:
        h (int): Target height of the image.
        w (int): Target width of the image.
        auto (bool): If True, automatically solves for short side using stride.
        stride (int): The stride value, used when 'auto' is True.
    """

    def __init__(self, size=(640, 640), auto=False, stride=32):
        """
        Initializes the ClassifyLetterBox class with a target size, auto-flag, and stride.

        Args:
            size (Union[int, Tuple[int, int]]): The target dimensions (height, width) for the letterbox.
            auto (bool): If True, automatically calculates the short side based on stride.
            stride (int): The stride value, used when 'auto' is True.
        """
        super().__init__()
        self.h, self.w = (size, size) if isinstance(size, int) else size
        self.auto = auto  # pass max size integer, automatically solve for short side using stride
        self.stride = stride  # used with auto

    def __call__(self, im):
        """
        Resizes the image and pads it with a letterbox method.

        Args:
            im (numpy.ndarray): The input image as a numpy array of shape HWC.

        Returns:
            (numpy.ndarray): The letterboxed and resized image as a numpy array.
        """
        imh, imw = im.shape[:2]
        r = min(self.h / imh, self.w / imw)  # ratio of new/old dimensions
        h, w = round(imh * r), round(imw * r)  # resized image dimensions

        # Calculate padding dimensions
        hs, ws = (math.ceil(x / self.stride) * self.stride for x in (h, w)) if self.auto else (self.h, self.w)
        top, left = round((hs - h) / 2 - 0.1), round((ws - w) / 2 - 0.1)

        # Create padded image
        im_out = np.full((hs, ws, 3), 114, dtype=im.dtype)
        im_out[top:top + h, left:left + w] = cv2.resize(im, (w, h), interpolation=cv2.INTER_LINEAR)
        return im_out


class CenterCrop:
    """YOLOv8 CenterCrop class for image preprocessing, designed to be part of a transformation pipeline, e.g.,
    T.Compose([CenterCrop(size), ToTensor()]).
    """

    def __init__(self, size=640):
        """Converts an image from numpy array to PyTorch tensor."""
        super().__init__()
        self.h, self.w = (size, size) if isinstance(size, int) else size

    def __call__(self, im):
        """
        Resizes and crops the center of the image using a letterbox method.

        Args:
            im (numpy.ndarray): The input image as a numpy array of shape HWC.

        Returns:
            (numpy.ndarray): The center-cropped and resized image as a numpy array.
        """
        imh, imw = im.shape[:2]
        m = min(imh, imw)  # min dimension
        top, left = (imh - m) // 2, (imw - m) // 2
        return cv2.resize(im[top:top + m, left:left + m], (self.w, self.h), interpolation=cv2.INTER_LINEAR)


class ToTensor:
    """YOLOv8 ToTensor class for image preprocessing, i.e., T.Compose([LetterBox(size), ToTensor()])."""

    def __init__(self, half=False):
        """Initialize YOLOv8 ToTensor object with optional half-precision support."""
        super().__init__()
        self.half = half

    def __call__(self, im):
        """
        Transforms an image from a numpy array to a PyTorch tensor, applying optional half-precision and normalization.

        Args:
            im (numpy.ndarray): Input image as a numpy array with shape (H, W, C) in BGR order.

        Returns:
            (torch.Tensor): The transformed image as a PyTorch tensor in float32 or float16, normalized to [0, 1].
        """
        im = np.ascontiguousarray(im.transpose((2, 0, 1))[::-1])  # HWC to CHW -> BGR to RGB -> contiguous
        im = torch.from_numpy(im)  # to torch
        im = im.half() if self.half else im.float()  # uint8 to fp16/32
        im /= 255.0  # 0-255 to 0.0-1.0
        return im
