# Supplementary material for: Research on enhancing road apparent crack detection based on the improved YOLOv8n model
Source: PLoS One. 2025 Sep 4;20(9):e0330218. doi: 10.1371/journal.pone.0330218 (PMC12410743; doi:10.1371/journal.pone.0330218)
Supplement: S3 File — (ZIP) [file pone.0330218.s003.zip › hub/utils.py]

# Ultralytics YOLO 🚀, AGPL-3.0 license

import os
import platform
import random
import sys
import threading
import time
from pathlib import Path

import requests

from ultralytics.utils import (ENVIRONMENT, LOGGER, ONLINE, RANK, SETTINGS, TESTS_RUNNING, TQDM, TryExcept, __version__,
                               colorstr, get_git_origin_url, is_colab, is_git_dir, is_pip_package)
from ultralytics.utils.downloads import GITHUB_ASSETS_NAMES

PREFIX = colorstr('Ultralytics HUB: ')
HELP_MSG = 'If this issue persists please visit https://github.com/ultralytics/hub/issues for assistance.'
HUB_API_ROOT = os.environ.get('ULTRALYTICS_HUB_API', 'https://api.ultralytics.com')
HUB_WEB_ROOT = os.environ.get('ULTRALYTICS_HUB_WEB', 'https://hub.ultralytics.com')


def request_with_credentials(url: str) -> any:
    """
    Make an AJAX request with cookies attached in a Google Colab environment.

    Args:
        url (str): The URL to make the request to.

    Returns:
        (any): The response data from the AJAX request.

    Raises:
        OSError: If the function is not run in a Google Colab environment.
    """
    if not is_colab():
        raise OSError('request_with_credentials() must run in a Colab environment')
    from google.colab import output  # noqa
    from IPython import display  # noqa
    display.display(
        display.Javascript("""
            window._hub_tmp = new Promise((resolve, reject) => {
                const timeout = setTimeout(() => reject("Failed authenticating existing browser session"), 5000)
                fetch("%s", {
                    method: 'POST',
                    credentials: 'include'
                })
                    .then((response) => resolve(response.json()))
                    .then((json) => {
                    clearTimeout(timeout);
                    }).catch((err) => {
                    clearTimeout(timeout);
                    reject(err);
                });
            });
            """ % url))
    return output.eval_js('_hub_tmp')


def requests_with_progress(method, url, **kwargs):
    """
    Make an HTTP request using the specified method and URL, with an optional progress bar.

    Args:
        method (str): The HTTP method to use (e.g. 'GET', 'POST').
        url (str): The URL to send the request to.
        **kwargs (dict): Additional keyword arguments to pass to the underlying `requests.request` function.

    Returns:
        (requests.Response): The response object from the HTTP request.

    Note:
        - If 'progress' is set to True, the progress bar will display the download progress for responses with a known
        content length.
        - If 'progress' is a number then progress bar will display assuming content length = progress.
    """
    progress = kwargs.pop('progress', False)
    if not progress:
        return requests.request(method, url, **kwargs)
    response = requests.request(method, url, stream=True, **kwargs)
    total = int(response.headers.get('content-length', 0) if isinstance(progress, bool) else progress)  # total size
    try:
        pbar = TQDM(total=total, unit='B', unit_scale=True, unit_divisor=1024)
        for data in response.iter_content(chunk_size=1024):
            pbar.update(len(data))
        pbar.close()
    except requests.exceptions.ChunkedEncodingError:  # avoid 'Connection broken: IncompleteRead' warnings
        response.close()
    return response


def smart_request(method, url, retry=3, timeout=30, thread=True, code=-1, verbose=True, progress=False, **kwargs):
    """
    Makes an HTTP request using the 'requests' library, with exponential backoff retries up to a specified timeout.

    Args:
        method (str): The HTTP method to use for the request. Choices are 'post' and 'get'.
        url (str): The URL to make the request to.
        retry (int, optional): Number of retries to attempt before giving up. Default is 3.
        timeout (int, optional): Timeout in seconds after which the function will give up retrying. Default is 30.
        thread (bool, optional): Whether to execute the request in a separate daemon thread. Default is True.
        code (int, optional): An identifier for the request, used for logging purposes. Default is -1.
        verbose (bool, optional): A flag to determine whether to print out to console or not. Default is True.
        progress (bool, optional): Whether to show a progress bar during the request. Default is False.
        **kwargs (dict): Keyword arguments to be passed to the requests function specified in method.

    Returns:
        (requests.Response): The HTTP response object. If the request is executed in a separate thread, returns None.
    """
    retry_codes = (408, 500)  # retry only these codes

    @TryExcept(verbose=verbose)
    def func(func_method, func_url, **func_kwargs):
        """Make HTTP requests with retries and timeouts, with optional progress tracking."""
        r = None  # response
        t0 = time.time()  # initial time for timer
        for i in range(retry + 1):
            if (time.time() - t0) > timeout:
                break
            r = requests_with_progress(func_method, func_url, **func_kwargs)  # i.e. get(url, data, json, files)
            if r.status_code < 300:  # return codes in the 2xx range are generally considered "good" or "successful"
                break
            try:
                m = r.json().get('message', 'No JSON message.')
            except AttributeError:
                m = 'Unable to read JSON.'
            if i == 0:
                if r.status_code in retry_codes:
                    m += f' Retrying {retry}x for {timeout}s.' if retry else ''
                elif r.status_code == 429:  # rate limit
                    h = r.headers  # response headers
                    m = f"Rate limit reached ({h['X-RateLimit-Remaining']}/{h['X-RateLimit-Limit']}). " \
                        f"Please retry after {h['Retry-After']}s."
                if verbose:
                    LOGGER.warning(f'{PREFIX}{m} {HELP_MSG} ({r.status_code} #{code})')
                if r.status_code not in retry_codes:
                    return r
            time.sleep(2 ** i)  # exponential standoff
        return r

    args = method, url
    kwargs['progress'] = progress
    if thread:
        threading.Thread(target=func, args=args, kwargs=kwargs, daemon=True).start()
    else:
        return func(*args, **kwargs)


class Events:
    """
    A class for collecting anonymous event analytics. Event analytics are enabled when sync=True in settings and
    disabled when sync=False. Run 'yolo settings' to see and update settings YAML file.

    Attributes:
        url (str): The URL to send anonymous events.
        rate_limit (float): The rate limit in seconds for sending events.
        metadata (dict): A dictionary containing metadata about the environment.
        enabled (bool): A flag to enable or disable Events based on certain conditions.
    """

    url = 'https://www.google-analytics.com/mp/collect?measurement_id=G-X8NCJYTQXM&api_secret=QLQrATrNSwGRFRLE-cbHJw'

    def __init__(self):
        """Initializes the Events object with default values for events, rate_limit, and metadata."""
        self.events = []  # events list
        self.rate_limit = 60.0  # rate limit (seconds)
        self.t = 0.0  # rate limit timer (seconds)
        self.metadata = {
            'cli': Path(sys.argv[0]).name == 'yolo',
            'install': 'git' if is_git_dir() else 'pip' if is_pip_package() else 'other',
            'python': '.'.join(platform.python_version_tuple()[:2]),  # i.e. 3.10
            'version': __version__,
            'env': ENVIRONMENT,
            'session_id': round(random.random() * 1E15),
            'engagement_time_msec': 1000}
        self.enabled = \
            SETTINGS['sync'] and \
            RANK in (-1, 0) and \
            not TESTS_RUNNING and \
            ONLINE and \
            (is_pip_package() or get_git_origin_url() == 'https://github.com/ultralytics/ultralytics.git')

    def __call__(self, cfg):
        """
        Attempts to add a new event to the events list and send events if the rate limit is reached.

        Args:
            cfg (IterableSimpleNamespace): The configuration object containing mode and task information.
        """
        if not self.enabled:
            # Events disabled, do nothing
            return

        # Attempt to add to events
        if len(self.events) < 25:  # Events list limited to 25 events (drop any events past this)
            params = {
                **self.metadata, 'task': cfg.task,
                'model': cfg.model if cfg.model in GITHUB_ASSETS_NAMES else 'custom'}
            if cfg.mode == 'export':
                params['format'] = cfg.format
            self.events.append({'name': cfg.mode, 'params': params})

        # Check rate limit
        t = time.time()
        if (t - self.t) < self.rate_limit:
            # Time is under rate limiter, wait to send
            return

        # Time is over rate limiter, send now
        data = {'client_id': SETTINGS['uuid'], 'events': self.events}  # SHA-256 anonymized UUID hash and events list

        # POST equivalent to requests.post(self.url, json=data)
        smart_request('post', self.url, json=data, retry=0, verbose=False)

        # Reset events and rate limit timer
        self.events = []
        self.t = t


# Run below code on hub/utils init -------------------------------------------------------------------------------------
events = Events()
