# Supplementary material for: Research on enhancing road apparent crack detection based on the improved YOLOv8n model
Source: PLoS One. 2025 Sep 4;20(9):e0330218. doi: 10.1371/journal.pone.0330218 (PMC12410743; doi:10.1371/journal.pone.0330218)
Supplement: S3 File — (ZIP) [file pone.0330218.s003.zip › models/fastsam/model.py]

# Ultralytics YOLO 🚀, AGPL-3.0 license

from pathlib import Path

from ultralytics.engine.model import Model

from .predict import FastSAMPredictor
from .val import FastSAMValidator


class FastSAM(Model):
    """
    FastSAM model interface.

    Example:
        ```python
        from ultralytics import FastSAM

        model = FastSAM('last.pt')
        results = model.predict('ultralytics/assets/bus.jpg')
        ```
    """

    def __init__(self, model='FastSAM-x.pt'):
        """Call the __init__ method of the parent class (YOLO) with the updated default model."""
        if str(model) == 'FastSAM.pt':
            model = 'FastSAM-x.pt'
        assert Path(model).suffix not in ('.yaml', '.yml'), 'FastSAM models only support pre-trained models.'
        super().__init__(model=model, task='segment')

    @property
    def task_map(self):
        """Returns a dictionary mapping segment task to corresponding predictor and validator classes."""
        return {'segment': {'predictor': FastSAMPredictor, 'validator': FastSAMValidator}}
