# Supplementary material for: Research on enhancing road apparent crack detection based on the improved YOLOv8n model
Source: PLoS One. 2025 Sep 4;20(9):e0330218. doi: 10.1371/journal.pone.0330218 (PMC12410743; doi:10.1371/journal.pone.0330218)
Supplement: S3 File — (ZIP) [file pone.0330218.s003.zip › models/sam/__init__.py]

# Ultralytics YOLO 🚀, AGPL-3.0 license

from .model import SAM
from .predict import Predictor

__all__ = 'SAM', 'Predictor'  # tuple or list
