# Supplementary material for: Research on enhancing road apparent crack detection based on the improved YOLOv8n model
Source: PLoS One. 2025 Sep 4;20(9):e0330218. doi: 10.1371/journal.pone.0330218 (PMC12410743; doi:10.1371/journal.pone.0330218)
Supplement: S3 File — (ZIP) [file pone.0330218.s003.zip › models/sam/modules/sam.py]

# Ultralytics YOLO 🚀, AGPL-3.0 license

# Copyright (c) Meta Platforms, Inc. and affiliates.
# All rights reserved.

# This source code is licensed under the license found in the
# LICENSE file in the root directory of this source tree.

from typing import List

import torch
from torch import nn

from .decoders import MaskDecoder
from .encoders import ImageEncoderViT, PromptEncoder


class Sam(nn.Module):
    """
    Sam (Segment Anything Model) is designed for object segmentation tasks. It uses image encoders to generate image
    embeddings, and prompt encoders to encode various types of input prompts. These embeddings are then used by the mask
    decoder to predict object masks.

    Attributes:
        mask_threshold (float): Threshold value for mask prediction.
        image_format (str): Format of the input image, default is 'RGB'.
        image_encoder (ImageEncoderViT): The backbone used to encode the image into embeddings.
        prompt_encoder (PromptEncoder): Encodes various types of input prompts.
        mask_decoder (MaskDecoder): Predicts object masks from the image and prompt embeddings.
        pixel_mean (List[float]): Mean pixel values for image normalization.
        pixel_std (List[float]): Standard deviation values for image normalization.
    """
    mask_threshold: float = 0.0
    image_format: str = 'RGB'

    def __init__(
        self,
        image_encoder: ImageEncoderViT,
        prompt_encoder: PromptEncoder,
        mask_decoder: MaskDecoder,
        pixel_mean: List[float] = (123.675, 116.28, 103.53),
        pixel_std: List[float] = (58.395, 57.12, 57.375)
    ) -> None:
        """
        Initialize the Sam class to predict object masks from an image and input prompts.

        Note:
            All forward() operations moved to SAMPredictor.

        Args:
            image_encoder (ImageEncoderViT): The backbone used to encode the image into image embeddings.
            prompt_encoder (PromptEncoder): Encodes various types of input prompts.
            mask_decoder (MaskDecoder): Predicts masks from the image embeddings and encoded prompts.
            pixel_mean (List[float], optional): Mean values for normalizing pixels in the input image. Defaults to
                (123.675, 116.28, 103.53).
            pixel_std (List[float], optional): Std values for normalizing pixels in the input image. Defaults to
                (58.395, 57.12, 57.375).
        """
        super().__init__()
        self.image_encoder = image_encoder
        self.prompt_encoder = prompt_encoder
        self.mask_decoder = mask_decoder
        self.register_buffer('pixel_mean', torch.Tensor(pixel_mean).view(-1, 1, 1), False)
        self.register_buffer('pixel_std', torch.Tensor(pixel_std).view(-1, 1, 1), False)
