# Supplementary material for: Research on enhancing road apparent crack detection based on the improved YOLOv8n model
Source: PLoS One. 2025 Sep 4;20(9):e0330218. doi: 10.1371/journal.pone.0330218 (PMC12410743; doi:10.1371/journal.pone.0330218)
Supplement: S3 File — (ZIP) [file pone.0330218.s003.zip › nn/modules/__init__.py]

# Ultralytics YOLO 🚀, AGPL-3.0 license
"""
Ultralytics modules.

Example:
    Visualize a module with Netron.
    ```python
    from ultralytics.nn.modules import *
    import torch
    import os

    x = torch.ones(1, 128, 40, 40)
    m = Conv(128, 128)
    f = f'{m._get_name()}.onnx'
    torch.onnx.export(m, x, f)
    os.system(f'onnxsim {f} {f} && open {f}')
    ```
"""

from .block import (C1, C2, C3, C3TR, DFL, SPP, SPPF, Bottleneck, BottleneckCSP, C2f, C3Ghost, C3x, GhostBottleneck,
                    HGBlock, HGStem, Proto, RepC3, ResNetLayer,SPPFCSPC,VoVGSCSP,VoVGSCSPC,GSConv)
from .conv import (CBAM, ChannelAttention, Concat, Conv, Conv2, ConvTranspose, DWConv, DWConvTranspose2d, Focus,
                   GhostConv, LightConv, RepConv, SpatialAttention)
from .head import Classify, Detect, Pose, RTDETRDecoder, Segment
from .transformer import (AIFI, MLP, DeformableTransformerDecoder, DeformableTransformerDecoderLayer, LayerNorm2d,
                          MLPBlock, MSDeformAttn, TransformerBlock, TransformerEncoderLayer, TransformerLayer)

__all__ = ('Conv', 'Conv2', 'LightConv', 'RepConv', 'DWConv', 'DWConvTranspose2d', 'ConvTranspose', 'Focus',
           'GhostConv', 'ChannelAttention', 'SpatialAttention', 'CBAM', 'Concat', 'TransformerLayer',
           'TransformerBlock', 'MLPBlock', 'LayerNorm2d', 'DFL', 'HGBlock', 'HGStem', 'SPP', 'SPPF', 'C1', 'C2', 'C3',
           'C2f', 'C3x', 'C3TR', 'C3Ghost', 'GhostBottleneck', 'Bottleneck', 'BottleneckCSP', 'Proto', 'Detect',
           'Segment', 'Pose', 'Classify', 'TransformerEncoderLayer', 'RepC3', 'RTDETRDecoder', 'AIFI',
           'DeformableTransformerDecoder', 'DeformableTransformerDecoderLayer', 'MSDeformAttn', 'MLP', 'ResNetLayer','SPPFCSPC','VoVGSCSP','VoVGSCSPC','GSConv')
