# Supplementary material for: Research on enhancing road apparent crack detection based on the improved YOLOv8n model
Source: PLoS One. 2025 Sep 4;20(9):e0330218. doi: 10.1371/journal.pone.0330218 (PMC12410743; doi:10.1371/journal.pone.0330218)
Supplement: S3 File — (ZIP) [file pone.0330218.s003.zip › nn/modules/block.py]

# Ultralytics YOLO 🚀, AGPL-3.0 license
"""Block modules."""

import torch
import torch.nn as nn
import torch.nn.functional as F

from .conv import Conv, DWConv, GhostConv, LightConv, RepConv
from .transformer import TransformerBlock

__all__ = ('DFL', 'HGBlock', 'HGStem', 'SPP', 'SPPF', 'C1', 'C2', 'C3', 'C2f', 'C3x', 'C3TR', 'C3Ghost',
           'GhostBottleneck', 'Bottleneck', 'BottleneckCSP', 'Proto', 'RepC3', 'ResNetLayer','SPPFCSPC','VoVGSCSP','VoVGSCSPC','GSConv')


class DFL(nn.Module):
    """
    Integral module of Distribution Focal Loss (DFL).

    Proposed in Generalized Focal Loss https://ieeexplore.ieee.org/document/9792391
    """

    def __init__(self, c1=16):
        """Initialize a convolutional layer with a given number of input channels."""
        super().__init__()
        self.conv = nn.Conv2d(c1, 1, 1, bias=False).requires_grad_(False)
        x = torch.arange(c1, dtype=torch.float)
        self.conv.weight.data[:] = nn.Parameter(x.view(1, c1, 1, 1))
        self.c1 = c1

    def forward(self, x):
        """Applies a transformer layer on input tensor 'x' and returns a tensor."""
        b, c, a = x.shape  # batch, channels, anchors
        return self.conv(x.view(b, 4, self.c1, a).transpose(2, 1).softmax(1)).view(b, 4, a)
        # return self.conv(x.view(b, self.c1, 4, a).softmax(1)).view(b, 4, a)


class Proto(nn.Module):
    """YOLOv8 mask Proto module for segmentation models."""

    def __init__(self, c1, c_=256, c2=32):
        """
        Initializes the YOLOv8 mask Proto module with specified number of protos and masks.

        Input arguments are ch_in, number of protos, number of masks.
        """
        super().__init__()
        self.cv1 = Conv(c1, c_, k=3)
        self.upsample = nn.ConvTranspose2d(c_, c_, 2, 2, 0, bias=True)  # nn.Upsample(scale_factor=2, mode='nearest')
        self.cv2 = Conv(c_, c_, k=3)
        self.cv3 = Conv(c_, c2)

    def forward(self, x):
        """Performs a forward pass through layers using an upsampled input image."""
        return self.cv3(self.cv2(self.upsample(self.cv1(x))))


class HGStem(nn.Module):
    """
    StemBlock of PPHGNetV2 with 5 convolutions and one maxpool2d.

    https://github.com/PaddlePaddle/PaddleDetection/blob/develop/ppdet/modeling/backbones/hgnet_v2.py
    """

    def __init__(self, c1, cm, c2):
        """Initialize the SPP layer with input/output channels and specified kernel sizes for max pooling."""
        super().__init__()
        self.stem1 = Conv(c1, cm, 3, 2, act=nn.ReLU())
        self.stem2a = Conv(cm, cm // 2, 2, 1, 0, act=nn.ReLU())
        self.stem2b = Conv(cm // 2, cm, 2, 1, 0, act=nn.ReLU())
        self.stem3 = Conv(cm * 2, cm, 3, 2, act=nn.ReLU())
        self.stem4 = Conv(cm, c2, 1, 1, act=nn.ReLU())
        self.pool = nn.MaxPool2d(kernel_size=2, stride=1, padding=0, ceil_mode=True)

    def forward(self, x):
        """Forward pass of a PPHGNetV2 backbone layer."""
        x = self.stem1(x)
        x = F.pad(x, [0, 1, 0, 1])
        x2 = self.stem2a(x)
        x2 = F.pad(x2, [0, 1, 0, 1])
        x2 = self.stem2b(x2)
        x1 = self.pool(x)
        x = torch.cat([x1, x2], dim=1)
        x = self.stem3(x)
        x = self.stem4(x)
        return x


class HGBlock(nn.Module):
    """
    HG_Block of PPHGNetV2 with 2 convolutions and LightConv.

    https://github.com/PaddlePaddle/PaddleDetection/blob/develop/ppdet/modeling/backbones/hgnet_v2.py
    """

    def __init__(self, c1, cm, c2, k=3, n=6, lightconv=False, shortcut=False, act=nn.ReLU()):
        """Initializes a CSP Bottleneck with 1 convolution using specified input and output channels."""
        super().__init__()
        block = LightConv if lightconv else Conv
        self.m = nn.ModuleList(block(c1 if i == 0 else cm, cm, k=k, act=act) for i in range(n))
        self.sc = Conv(c1 + n * cm, c2 // 2, 1, 1, act=act)  # squeeze conv
        self.ec = Conv(c2 // 2, c2, 1, 1, act=act)  # excitation conv
        self.add = shortcut and c1 == c2

    def forward(self, x):
        """Forward pass of a PPHGNetV2 backbone layer."""
        y = [x]
        y.extend(m(y[-1]) for m in self.m)
        y = self.ec(self.sc(torch.cat(y, 1)))
        return y + x if self.add else y


class SPP(nn.Module):
    """Spatial Pyramid Pooling (SPP) layer https://arxiv.org/abs/1406.4729."""

    def __init__(self, c1, c2, k=(5, 9, 13)):
        """Initialize the SPP layer with input/output channels and pooling kernel sizes."""
        super().__init__()
        c_ = c1 // 2  # hidden channels
        self.cv1 = Conv(c1, c_, 1, 1)
        self.cv2 = Conv(c_ * (len(k) + 1), c2, 1, 1)
        self.m = nn.ModuleList([nn.MaxPool2d(kernel_size=x, stride=1, padding=x // 2) for x in k])

    def forward(self, x):
        """Forward pass of the SPP layer, performing spatial pyramid pooling."""
        x = self.cv1(x)
        return self.cv2(torch.cat([x] + [m(x) for m in self.m], 1))


class SPPF(nn.Module):
    """Spatial Pyramid Pooling - Fast (SPPF) layer for YOLOv5 by Glenn Jocher."""

    def __init__(self, c1, c2, k=5):
        """
        Initializes the SPPF layer with given input/output channels and kernel size.

        This module is equivalent to SPP(k=(5, 9, 13)).
        """
        super().__init__()
        c_ = c1 // 2  # hidden channels
        self.cv1 = Conv(c1, c_, 1, 1)
        self.cv2 = Conv(c_ * 4, c2, 1, 1)
        self.m = nn.MaxPool2d(kernel_size=k, stride=1, padding=k // 2)

    def forward(self, x):
        """Forward pass through Ghost Convolution block."""
        x = self.cv1(x)
        y1 = self.m(x)
        y2 = self.m(y1)
        return self.cv2(torch.cat((x, y1, y2, self.m(y2)), 1))


class C1(nn.Module):
    """CSP Bottleneck with 1 convolution."""

    def __init__(self, c1, c2, n=1):
        """Initializes the CSP Bottleneck with configurations for 1 convolution with arguments ch_in, ch_out, number."""
        super().__init__()
        self.cv1 = Conv(c1, c2, 1, 1)
        self.m = nn.Sequential(*(Conv(c2, c2, 3) for _ in range(n)))

    def forward(self, x):
        """Applies cross-convolutions to input in the C3 module."""
        y = self.cv1(x)
        return self.m(y) + y


class C2(nn.Module):
    """CSP Bottleneck with 2 convolutions."""

    def __init__(self, c1, c2, n=1, shortcut=True, g=1, e=0.5):
        """Initializes the CSP Bottleneck with 2 convolutions module with arguments ch_in, ch_out, number, shortcut,
        groups, expansion.
        """
        super().__init__()
        self.c = int(c2 * e)  # hidden channels
        self.cv1 = Conv(c1, 2 * self.c, 1, 1)
        self.cv2 = Conv(2 * self.c, c2, 1)  # optional act=FReLU(c2)
        # self.attention = ChannelAttention(2 * self.c)  # or SpatialAttention()
        self.m = nn.Sequential(*(Bottleneck(self.c, self.c, shortcut, g, k=((3, 3), (3, 3)), e=1.0) for _ in range(n)))

    def forward(self, x):
        """Forward pass through the CSP bottleneck with 2 convolutions."""
        a, b = self.cv1(x).chunk(2, 1)
        return self.cv2(torch.cat((self.m(a), b), 1))


class ChannelAttention(nn.Module):
    """Channel-attention module https://github.com/open-mmlab/mmdetection/tree/v3.0.0rc1/configs/rtmdet."""

    def __init__(self, channels: int) -> None:
        """Initializes the class and sets the basic configurations and instance variables required."""
        super().__init__()
        self.pool = nn.AdaptiveAvgPool2d(1)
        self.fc = nn.Conv2d(channels, channels, 1, 1, 0, bias=True)
        self.act = nn.Sigmoid()

    def forward(self, x: torch.Tensor) -> torch.Tensor:
        """Applies forward pass using activation on convolutions of the input, optionally using batch normalization."""
        return x * self.act(self.fc(self.pool(x)))


class SpatialAttention(nn.Module):
    """Spatial-attention module."""

    def __init__(self, kernel_size=7):
        """Initialize Spatial-attention module with kernel size argument."""
        super().__init__()
        assert kernel_size in (3, 7), "kernel size must be 3 or 7"
        padding = 3 if kernel_size == 7 else 1
        self.cv1 = nn.Conv2d(2, 1, kernel_size, padding=padding, bias=False)
        self.act = nn.Sigmoid()

    def forward(self, x):
        """Apply channel and spatial attention on input for feature recalibration."""
        return x * self.act(self.cv1(torch.cat([torch.mean(x, 1, keepdim=True), torch.max(x, 1, keepdim=True)[0]], 1)))


class CBAM(nn.Module):
    """Convolutional Block Attention Module."""

    def __init__(self, c1, kernel_size=7):
        """Initialize CBAM with given input channel (c1) and kernel size."""
        super().__init__()
        self.channel_attention = ChannelAttention(c1)
        self.spatial_attention = SpatialAttention(kernel_size)

    def forward(self, x):
        """Applies the forward pass through C1 module."""
        return self.spatial_attention(self.channel_attention(x))

class C2f(nn.Module):
    """Faster Implementation of CSP Bottleneck with 2 convolutions."""

    def __init__(self, c1, c2, n=1, shortcut=False, g=1, e=0.5):
        """Initialize CSP bottleneck layer with two convolutions with arguments ch_in, ch_out, number, shortcut, groups,
        expansion.
        """
        super().__init__()
        self.c = int(c2 * e)  # hidden channels
        self.cv1 = Conv(c1, 2 * self.c, 1, 1)
        self.cv2 = Conv((2 + n) * self.c, c2, 1)  # optional act=FReLU(c2)
        self.m = nn.ModuleList(Bottleneck(self.c, self.c, shortcut, g, k=((3, 3), (3, 3)), e=1.0) for _ in range(n))
        self.cbam = CBAM(c2)

    def forward(self, x):
        """Forward pass through C2f layer."""
        y = list(self.cv1(x).chunk(2, 1))
        y.extend(m(y[-1]) for m in self.m)
        return self.cbam(self.cv2(torch.cat(y, 1)))

    def forward_split(self, x):
        """Forward pass using split() instead of chunk()."""
        y = list(self.cv1(x).split((self.c, self.c), 1))
        y.extend(m(y[-1]) for m in self.m)
        return self.cv2(torch.cat(y, 1))


class C3(nn.Module):
    """CSP Bottleneck with 3 convolutions."""

    def __init__(self, c1, c2, n=1, shortcut=True, g=1, e=0.5):
        """Initialize the CSP Bottleneck with given channels, number, shortcut, groups, and expansion values."""
        super().__init__()
        c_ = int(c2 * e)  # hidden channels
        self.cv1 = Conv(c1, c_, 1, 1)
        self.cv2 = Conv(c1, c_, 1, 1)
        self.cv3 = Conv(2 * c_, c2, 1)  # optional act=FReLU(c2)
        self.m = nn.Sequential(*(Bottleneck(c_, c_, shortcut, g, k=((1, 1), (3, 3)), e=1.0) for _ in range(n)))

    def forward(self, x):
        """Forward pass through the CSP bottleneck with 2 convolutions."""
        return self.cv3(torch.cat((self.m(self.cv1(x)), self.cv2(x)), 1))


class C3x(C3):
    """C3 module with cross-convolutions."""

    def __init__(self, c1, c2, n=1, shortcut=True, g=1, e=0.5):
        """Initialize C3TR instance and set default parameters."""
        super().__init__(c1, c2, n, shortcut, g, e)
        self.c_ = int(c2 * e)
        self.m = nn.Sequential(*(Bottleneck(self.c_, self.c_, shortcut, g, k=((1, 3), (3, 1)), e=1) for _ in range(n)))


class RepC3(nn.Module):
    """Rep C3."""

    def __init__(self, c1, c2, n=3, e=1.0):
        """Initialize CSP Bottleneck with a single convolution using input channels, output channels, and number."""
        super().__init__()
        c_ = int(c2 * e)  # hidden channels
        self.cv1 = Conv(c1, c2, 1, 1)
        self.cv2 = Conv(c1, c2, 1, 1)
        self.m = nn.Sequential(*[RepConv(c_, c_) for _ in range(n)])
        self.cv3 = Conv(c_, c2, 1, 1) if c_ != c2 else nn.Identity()

    def forward(self, x):
        """Forward pass of RT-DETR neck layer."""
        return self.cv3(self.m(self.cv1(x)) + self.cv2(x))


class C3TR(C3):
    """C3 module with TransformerBlock()."""

    def __init__(self, c1, c2, n=1, shortcut=True, g=1, e=0.5):
        """Initialize C3Ghost module with GhostBottleneck()."""
        super().__init__(c1, c2, n, shortcut, g, e)
        c_ = int(c2 * e)
        self.m = TransformerBlock(c_, c_, 4, n)


class C3Ghost(C3):
    """C3 module with GhostBottleneck()."""

    def __init__(self, c1, c2, n=1, shortcut=True, g=1, e=0.5):
        """Initialize 'SPP' module with various pooling sizes for spatial pyramid pooling."""
        super().__init__(c1, c2, n, shortcut, g, e)
        c_ = int(c2 * e)  # hidden channels
        self.m = nn.Sequential(*(GhostBottleneck(c_, c_) for _ in range(n)))


class GhostBottleneck(nn.Module):
    """Ghost Bottleneck https://github.com/huawei-noah/ghostnet."""

    def __init__(self, c1, c2, k=3, s=1):
        """Initializes GhostBottleneck module with arguments ch_in, ch_out, kernel, stride."""
        super().__init__()
        c_ = c2 // 2
        self.conv = nn.Sequential(
            GhostConv(c1, c_, 1, 1),  # pw
            DWConv(c_, c_, k, s, act=False) if s == 2 else nn.Identity(),  # dw
            GhostConv(c_, c2, 1, 1, act=False))  # pw-linear
        self.shortcut = nn.Sequential(DWConv(c1, c1, k, s, act=False), Conv(c1, c2, 1, 1,
                                                                            act=False)) if s == 2 else nn.Identity()

    def forward(self, x):
        """Applies skip connection and concatenation to input tensor."""
        return self.conv(x) + self.shortcut(x)


class Bottleneck(nn.Module):
    """Standard bottleneck."""

    def __init__(self, c1, c2, shortcut=True, g=1, k=(3, 3), e=0.5):
        """Initializes a bottleneck module with given input/output channels, shortcut option, group, kernels, and
        expansion.
        """
        super().__init__()
        c_ = int(c2 * e)  # hidden channels
        self.cv1 = Conv(c1, c_, k[0], 1)
        self.cv2 = Conv(c_, c2, k[1], 1, g=g)
        self.add = shortcut and c1 == c2

    def forward(self, x):
        """'forward()' applies the YOLO FPN to input data."""
        return x + self.cv2(self.cv1(x)) if self.add else self.cv2(self.cv1(x))


class BottleneckCSP(nn.Module):
    """CSP Bottleneck https://github.com/WongKinYiu/CrossStagePartialNetworks."""

    def __init__(self, c1, c2, n=1, shortcut=True, g=1, e=0.5):
        """Initializes the CSP Bottleneck given arguments for ch_in, ch_out, number, shortcut, groups, expansion."""
        super().__init__()
        c_ = int(c2 * e)  # hidden channels
        self.cv1 = Conv(c1, c_, 1, 1)
        self.cv2 = nn.Conv2d(c1, c_, 1, 1, bias=False)
        self.cv3 = nn.Conv2d(c_, c_, 1, 1, bias=False)
        self.cv4 = Conv(2 * c_, c2, 1, 1)
        self.bn = nn.BatchNorm2d(2 * c_)  # applied to cat(cv2, cv3)
        self.act = nn.SiLU()
        self.m = nn.Sequential(*(Bottleneck(c_, c_, shortcut, g, e=1.0) for _ in range(n)))

    def forward(self, x):
        """Applies a CSP bottleneck with 3 convolutions."""
        y1 = self.cv3(self.m(self.cv1(x)))
        y2 = self.cv2(x)
        return self.cv4(self.act(self.bn(torch.cat((y1, y2), 1))))


class ResNetBlock(nn.Module):
    """ResNet block with standard convolution layers."""

    def __init__(self, c1, c2, s=1, e=4):
        """Initialize convolution with given parameters."""
        super().__init__()
        c3 = e * c2
        self.cv1 = Conv(c1, c2, k=1, s=1, act=True)
        self.cv2 = Conv(c2, c2, k=3, s=s, p=1, act=True)
        self.cv3 = Conv(c2, c3, k=1, act=False)
        self.shortcut = nn.Sequential(Conv(c1, c3, k=1, s=s, act=False)) if s != 1 or c1 != c3 else nn.Identity()

    def forward(self, x):
        """Forward pass through the ResNet block."""
        return F.relu(self.cv3(self.cv2(self.cv1(x))) + self.shortcut(x))


class ResNetLayer(nn.Module):
    """ResNet layer with multiple ResNet blocks."""

    def __init__(self, c1, c2, s=1, is_first=False, n=1, e=4):
        """Initializes the ResNetLayer given arguments."""
        super().__init__()
        self.is_first = is_first

        if self.is_first:
            self.layer = nn.Sequential(Conv(c1, c2, k=7, s=2, p=3, act=True),
                                       nn.MaxPool2d(kernel_size=3, stride=2, padding=1))
        else:
            blocks = [ResNetBlock(c1, c2, s, e=e)]
            blocks.extend([ResNetBlock(e * c2, c2, 1, e=e) for _ in range(n - 1)])
            self.layer = nn.Sequential(*blocks)

    def forward(self, x):
        """Forward pass through the ResNet layer."""
        return self.layer(x)


# -----------SPPFCSPC--------------
class SPPFCSPC(nn.Module):

    def __init__(self, c1, c2, n=1, shortcut=False, g=1, e=0.5, k=5):
        super(SPPFCSPC, self).__init__()
        c_ = int(2 * c2 * e)  # hidden channels
        self.cv1 = Conv(c1, c_, 1, 1)
        self.cv2 = Conv(c1, c_, 1, 1)
        self.cv3 = Conv(c_, c_, 3, 1)
        self.cv4 = Conv(c_, c_, 1, 1)
        self.m = nn.MaxPool2d(kernel_size=k, stride=1, padding=k // 2)
        self.cv5 = Conv(4 * c_, c_, 1, 1)
        self.cv6 = Conv(c_, c_, 3, 1)
        self.cv7 = Conv(2 * c_, c2, 1, 1)

    def forward(self, x):
        x1 = self.cv4(self.cv3(self.cv1(x)))
        x2 = self.m(x1)
        x3 = self.m(x2)
        y1 = self.cv6(self.cv5(torch.cat((x1, x2, x3, self.m(x3)), 1)))
        y2 = self.cv2(x)
        return self.cv7(torch.cat((y1, y2), dim=1))


from .conv import autopad


class Conv_Mish(nn.Module):
    # Standard convolution
    def __init__(self, c1, c2, k=1, s=1, p=None, g=1, act=True): # ch_in, ch_out, kernel, stride, padding,groups
        super().__init__()
        self.conv = nn.Conv2d(c1, c2, k, s, autopad(k,p), groups=g, bias=False)
        self.bn = nn.BatchNorm2d(c2)
        self.act = nn.Mish() if act else nn.Identity()
        
    def forward(self,x):
        return self.act(self.bn(self.conv(x)))
    
    def forward_fuse(self,x):
        return self.act(self.conv(x))
    
        

class GSConv(nn.Module):
    # GSConv https://github.com/AlanLi1997/slim-neck-by-gsconv
    def __init__(self, c1, c2, k=1, s=1, g=1, act=True):
        super().__init__()
        c_ = c2 // 2
        self.cv1 = Conv_Mish(c1, c_, k, s, None, g,  act)
        self.cv2 = Conv_Mish(c_, c_, 5, 1, None, c_,  act)

    def forward(self, x):
        x1 = self.cv1(x)
        x2 = torch.cat((x1, self.cv2(x1)), 1)
        # shuffle
        # y = x2.reshape(x2.shape[0], 2, x2.shape[1] // 2, x2.shape[2], x2.shape[3])
        # y = y.permute(0, 2, 1, 3, 4)
        # return y.reshape(y.shape[0], -1, y.shape[3], y.shape[4])

        b, n, h, w = x2.data.size()
        b_n = b * n // 2
        y = x2.reshape(b_n, 2, h * w)
        y = y.permute(1, 0, 2)
        y = y.reshape(2, -1, n // 2, h, w)

        return torch.cat((y[0], y[1]), 1)


class GSConvns(GSConv):
    # GSConv with a normative-shuffle https://github.com/AlanLi1997/slim-neck-by-gsconv
    def __init__(self, c1, c2, k=1, s=1, g=1, act=True):
        super().__init__(c1, c2, k=1, s=1, g=1, act=True)
        c_ = c2 // 2
        self.shuf = nn.Conv2d(c_ * 2, c2, 1, 1, 0, bias=False)

    def forward(self, x):
        x1 = self.cv1(x)
        x2 = torch.cat((x1, self.cv2(x1)), 1)
        # normative-shuffle, TRT supported
        return nn.ReLU(self.shuf(x2))


class GSBottleneck(nn.Module):
    # GS Bottleneck https://github.com/AlanLi1997/slim-neck-by-gsconv
    def __init__(self, c1, c2, k=3, s=1, e=0.5):
        super().__init__()
        c_ = int(c2 * e)
        # for lighting
        self.conv_lighting = nn.Sequential(
            GSConv(c1, c_, 1, 1),
            GSConv(c_, c2, 3, 1, act=False))
        self.shortcut = Conv_Mish(c1, c2, 1, 1, act=False)

    def forward(self, x):
        return self.conv_lighting(x) + self.shortcut(x)


class VoVGSCSP(nn.Module):
    # VoVGSCSP module with GSBottleneck
    def __init__(self, c1, c2, n=1, shortcut=True, g=1, e=0.5):
        super().__init__()
        c_ = int(c2 * e)  # hidden channels
        self.cv1 = Conv_Mish(c1, c_, 1, 1)
        self.cv2 = Conv_Mish(c1, c_, 1, 1)
        # self.gc1 = GSConv(c_, c_, 1, 1)
        # self.gc2 = GSConv(c_, c_, 1, 1)
        # self.gsb = GSBottleneck(c_, c_, 1, 1)
        self.gsb = nn.Sequential(*(GSBottleneck(c_, c_, e=1.0) for _ in range(n)))
        self.res = Conv_Mish(c_, c_, 3, 1, act=False)
        self.cv3 = Conv_Mish(2 * c_, c2, 1)  #

    def forward(self, x):
        x1 = self.gsb(self.cv1(x))
        y = self.cv2(x)
        return self.cv3(torch.cat((y, x1), dim=1))

class GSBottleneckC(GSBottleneck):
    def __init__(self, c1, c2, k=3, s=1):
        super().__init__(c1, c2, k, s)
        self.shortcut = DWConv(c1, c2, k, s, act=False)


class VoVGSCSPC(VoVGSCSP):
    # cheap VoVGSCSP module with GSBottleneck
    def __init__(self, c1, c2, n=1, shortcut=True, g=1, e=0.5):
        super().__init__(c1, c2)
        c_ = int(c2 * 0.5)  # hidden channels
        self.gsb = GSBottleneckC(c_, c_, 1, 1)
