# Supplementary material for: Research on enhancing road apparent crack detection based on the improved YOLOv8n model
Source: PLoS One. 2025 Sep 4;20(9):e0330218. doi: 10.1371/journal.pone.0330218 (PMC12410743; doi:10.1371/journal.pone.0330218)
Supplement: S3 File — (ZIP) [file pone.0330218.s003.zip › trackers/track.py]

from functools import partial
from pathlib import Path

import torch

from ultralytics.utils import IterableSimpleNamespace, yaml_load
from ultralytics.utils.checks import check_yaml

from .bot_sort import BOTSORT
from .byte_tracker import BYTETracker

# A mapping of tracker types to corresponding tracker classes
TRACKER_MAP = {'bytetrack': BYTETracker, 'botsort': BOTSORT}


def on_predict_start(predictor: object, persist: bool = False) -> None:
    """
    Initialize trackers for object tracking during prediction.

    Args:
        predictor (object): The predictor object to initialize trackers for.
        persist (bool, optional): Whether to persist the trackers if they already exist. Defaults to False.

    Raises:
        AssertionError: If the tracker_type is not 'bytetrack' or 'botsort'.
    """
    if hasattr(predictor, 'trackers') and persist:
        return

    tracker = check_yaml(predictor.args.tracker)
    cfg = IterableSimpleNamespace(**yaml_load(tracker))

    if cfg.tracker_type not in ['bytetrack', 'botsort']:
        raise AssertionError(f"Only 'bytetrack' and 'botsort' are supported for now, but got '{cfg.tracker_type}'")

    trackers = []
    for _ in range(predictor.dataset.bs):
        tracker = TRACKER_MAP[cfg.tracker_type](args=cfg, frame_rate=30)
        trackers.append(tracker)
    predictor.trackers = trackers


def on_predict_postprocess_end(predictor: object, persist: bool = False) -> None:
    """
    Postprocess detected boxes and update with object tracking.

    Args:
        predictor (object): The predictor object containing the predictions.
        persist (bool, optional): Whether to persist the trackers if they already exist. Defaults to False.
    """
    bs = predictor.dataset.bs
    path, im0s = predictor.batch[:2]

    for i in range(bs):
        if not persist and predictor.vid_path[i] != str(predictor.save_dir / Path(path[i]).name):  # new video
            predictor.trackers[i].reset()

        det = predictor.results[i].boxes.cpu().numpy()
        if len(det) == 0:
            continue
        tracks = predictor.trackers[i].update(det, im0s[i])
        if len(tracks) == 0:
            continue
        idx = tracks[:, -1].astype(int)
        predictor.results[i] = predictor.results[i][idx]
        predictor.results[i].update(boxes=torch.as_tensor(tracks[:, :-1]))


def register_tracker(model: object, persist: bool) -> None:
    """
    Register tracking callbacks to the model for object tracking during prediction.

    Args:
        model (object): The model object to register tracking callbacks for.
        persist (bool): Whether to persist the trackers if they already exist.
    """
    model.add_callback('on_predict_start', partial(on_predict_start, persist=persist))
    model.add_callback('on_predict_postprocess_end', partial(on_predict_postprocess_end, persist=persist))
