# Supplementary material for: Research on enhancing road apparent crack detection based on the improved YOLOv8n model
Source: PLoS One. 2025 Sep 4;20(9):e0330218. doi: 10.1371/journal.pone.0330218 (PMC12410743; doi:10.1371/journal.pone.0330218)
Supplement: S3 File — (ZIP) [file pone.0330218.s003.zip › utils/callbacks/dvc.py]

# Ultralytics YOLO 🚀, AGPL-3.0 license

from ultralytics.utils import LOGGER, SETTINGS, TESTS_RUNNING, checks

try:
    assert not TESTS_RUNNING  # do not log pytest
    assert SETTINGS['dvc'] is True  # verify integration is enabled
    import dvclive
    assert checks.check_version('dvclive', '2.11.0', verbose=True)

    import os
    import re
    from pathlib import Path

    # DVCLive logger instance
    live = None
    _processed_plots = {}

    # `on_fit_epoch_end` is called on final validation (probably need to be fixed) for now this is the way we
    # distinguish final evaluation of the best model vs last epoch validation
    _training_epoch = False

except (ImportError, AssertionError, TypeError):
    dvclive = None


def _log_images(path, prefix=''):
    """Logs images at specified path with an optional prefix using DVCLive."""
    if live:
        name = path.name

        # Group images by batch to enable sliders in UI
        if m := re.search(r'_batch(\d+)', name):
            ni = m[1]
            new_stem = re.sub(r'_batch(\d+)', '_batch', path.stem)
            name = (Path(new_stem) / ni).with_suffix(path.suffix)

        live.log_image(os.path.join(prefix, name), path)


def _log_plots(plots, prefix=''):
    """Logs plot images for training progress if they have not been previously processed."""
    for name, params in plots.items():
        timestamp = params['timestamp']
        if _processed_plots.get(name) != timestamp:
            _log_images(name, prefix)
            _processed_plots[name] = timestamp


def _log_confusion_matrix(validator):
    """Logs the confusion matrix for the given validator using DVCLive."""
    targets = []
    preds = []
    matrix = validator.confusion_matrix.matrix
    names = list(validator.names.values())
    if validator.confusion_matrix.task == 'detect':
        names += ['background']

    for ti, pred in enumerate(matrix.T.astype(int)):
        for pi, num in enumerate(pred):
            targets.extend([names[ti]] * num)
            preds.extend([names[pi]] * num)

    live.log_sklearn_plot('confusion_matrix', targets, preds, name='cf.json', normalized=True)


def on_pretrain_routine_start(trainer):
    """Initializes DVCLive logger for training metadata during pre-training routine."""
    try:
        global live
        live = dvclive.Live(save_dvc_exp=True, cache_images=True)
        LOGGER.info("DVCLive is detected and auto logging is enabled (run 'yolo settings dvc=False' to disable).")
    except Exception as e:
        LOGGER.warning(f'WARNING ⚠️ DVCLive installed but not initialized correctly, not logging this run. {e}')


def on_pretrain_routine_end(trainer):
    """Logs plots related to the training process at the end of the pretraining routine."""
    _log_plots(trainer.plots, 'train')


def on_train_start(trainer):
    """Logs the training parameters if DVCLive logging is active."""
    if live:
        live.log_params(trainer.args)


def on_train_epoch_start(trainer):
    """Sets the global variable _training_epoch value to True at the start of training each epoch."""
    global _training_epoch
    _training_epoch = True


def on_fit_epoch_end(trainer):
    """Logs training metrics and model info, and advances to next step on the end of each fit epoch."""
    global _training_epoch
    if live and _training_epoch:
        all_metrics = {**trainer.label_loss_items(trainer.tloss, prefix='train'), **trainer.metrics, **trainer.lr}
        for metric, value in all_metrics.items():
            live.log_metric(metric, value)

        if trainer.epoch == 0:
            from ultralytics.utils.torch_utils import model_info_for_loggers
            for metric, value in model_info_for_loggers(trainer).items():
                live.log_metric(metric, value, plot=False)

        _log_plots(trainer.plots, 'train')
        _log_plots(trainer.validator.plots, 'val')

        live.next_step()
        _training_epoch = False


def on_train_end(trainer):
    """Logs the best metrics, plots, and confusion matrix at the end of training if DVCLive is active."""
    if live:
        # At the end log the best metrics. It runs validator on the best model internally.
        all_metrics = {**trainer.label_loss_items(trainer.tloss, prefix='train'), **trainer.metrics, **trainer.lr}
        for metric, value in all_metrics.items():
            live.log_metric(metric, value, plot=False)

        _log_plots(trainer.plots, 'val')
        _log_plots(trainer.validator.plots, 'val')
        _log_confusion_matrix(trainer.validator)

        if trainer.best.exists():
            live.log_artifact(trainer.best, copy=True, type='model')

        live.end()


callbacks = {
    'on_pretrain_routine_start': on_pretrain_routine_start,
    'on_pretrain_routine_end': on_pretrain_routine_end,
    'on_train_start': on_train_start,
    'on_train_epoch_start': on_train_epoch_start,
    'on_fit_epoch_end': on_fit_epoch_end,
    'on_train_end': on_train_end} if dvclive else {}
