# Supplementary material for: Research on enhancing road apparent crack detection based on the improved YOLOv8n model
Source: PLoS One. 2025 Sep 4;20(9):e0330218. doi: 10.1371/journal.pone.0330218 (PMC12410743; doi:10.1371/journal.pone.0330218)
Supplement: S3 File — (ZIP) [file pone.0330218.s003.zip › utils/callbacks/wb.py]

# Ultralytics YOLO 🚀, AGPL-3.0 license

from ultralytics.utils import SETTINGS, TESTS_RUNNING
from ultralytics.utils.torch_utils import model_info_for_loggers

try:
    assert not TESTS_RUNNING  # do not log pytest
    assert SETTINGS['wandb'] is True  # verify integration is enabled
    import wandb as wb

    assert hasattr(wb, '__version__')  # verify package is not directory

    import numpy as np
    import pandas as pd

    _processed_plots = {}

except (ImportError, AssertionError):
    wb = None


def _custom_table(x, y, classes, title='Precision Recall Curve', x_title='Recall', y_title='Precision'):
    """
    Create and log a custom metric visualization to wandb.plot.pr_curve.

    This function crafts a custom metric visualization that mimics the behavior of wandb's default precision-recall curve
    while allowing for enhanced customization. The visual metric is useful for monitoring model performance across different classes.

    Args:
        x (List): Values for the x-axis; expected to have length N.
        y (List): Corresponding values for the y-axis; also expected to have length N.
        classes (List): Labels identifying the class of each point; length N.
        title (str, optional): Title for the plot; defaults to 'Precision Recall Curve'.
        x_title (str, optional): Label for the x-axis; defaults to 'Recall'.
        y_title (str, optional): Label for the y-axis; defaults to 'Precision'.

    Returns:
        (wandb.Object): A wandb object suitable for logging, showcasing the crafted metric visualization.
    """
    df = pd.DataFrame({'class': classes, 'y': y, 'x': x}).round(3)
    fields = {'x': 'x', 'y': 'y', 'class': 'class'}
    string_fields = {'title': title, 'x-axis-title': x_title, 'y-axis-title': y_title}
    return wb.plot_table('wandb/area-under-curve/v0',
                         wb.Table(dataframe=df),
                         fields=fields,
                         string_fields=string_fields)


def _plot_curve(x,
                y,
                names=None,
                id='precision-recall',
                title='Precision Recall Curve',
                x_title='Recall',
                y_title='Precision',
                num_x=100,
                only_mean=False):
    """
    Log a metric curve visualization.

    This function generates a metric curve based on input data and logs the visualization to wandb.
    The curve can represent aggregated data (mean) or individual class data, depending on the 'only_mean' flag.

    Args:
        x (np.ndarray): Data points for the x-axis with length N.
        y (np.ndarray): Corresponding data points for the y-axis with shape CxN, where C represents the number of classes.
        names (list, optional): Names of the classes corresponding to the y-axis data; length C. Defaults to an empty list.
        id (str, optional): Unique identifier for the logged data in wandb. Defaults to 'precision-recall'.
        title (str, optional): Title for the visualization plot. Defaults to 'Precision Recall Curve'.
        x_title (str, optional): Label for the x-axis. Defaults to 'Recall'.
        y_title (str, optional): Label for the y-axis. Defaults to 'Precision'.
        num_x (int, optional): Number of interpolated data points for visualization. Defaults to 100.
        only_mean (bool, optional): Flag to indicate if only the mean curve should be plotted. Defaults to True.

    Note:
        The function leverages the '_custom_table' function to generate the actual visualization.
    """
    # Create new x
    if names is None:
        names = []
    x_new = np.linspace(x[0], x[-1], num_x).round(5)

    # Create arrays for logging
    x_log = x_new.tolist()
    y_log = np.interp(x_new, x, np.mean(y, axis=0)).round(3).tolist()

    if only_mean:
        table = wb.Table(data=list(zip(x_log, y_log)), columns=[x_title, y_title])
        wb.run.log({title: wb.plot.line(table, x_title, y_title, title=title)})
    else:
        classes = ['mean'] * len(x_log)
        for i, yi in enumerate(y):
            x_log.extend(x_new)  # add new x
            y_log.extend(np.interp(x_new, x, yi))  # interpolate y to new x
            classes.extend([names[i]] * len(x_new))  # add class names
        wb.log({id: _custom_table(x_log, y_log, classes, title, x_title, y_title)}, commit=False)


def _log_plots(plots, step):
    """Logs plots from the input dictionary if they haven't been logged already at the specified step."""
    for name, params in plots.items():
        timestamp = params['timestamp']
        if _processed_plots.get(name) != timestamp:
            wb.run.log({name.stem: wb.Image(str(name))}, step=step)
            _processed_plots[name] = timestamp


def on_pretrain_routine_start(trainer):
    """Initiate and start project if module is present."""
    wb.run or wb.init(project=trainer.args.project or 'YOLOv8', name=trainer.args.name, config=vars(trainer.args))


def on_fit_epoch_end(trainer):
    """Logs training metrics and model information at the end of an epoch."""
    wb.run.log(trainer.metrics, step=trainer.epoch + 1)
    _log_plots(trainer.plots, step=trainer.epoch + 1)
    _log_plots(trainer.validator.plots, step=trainer.epoch + 1)
    if trainer.epoch == 0:
        wb.run.log(model_info_for_loggers(trainer), step=trainer.epoch + 1)


def on_train_epoch_end(trainer):
    """Log metrics and save images at the end of each training epoch."""
    wb.run.log(trainer.label_loss_items(trainer.tloss, prefix='train'), step=trainer.epoch + 1)
    wb.run.log(trainer.lr, step=trainer.epoch + 1)
    if trainer.epoch == 1:
        _log_plots(trainer.plots, step=trainer.epoch + 1)


def on_train_end(trainer):
    """Save the best model as an artifact at end of training."""
    _log_plots(trainer.validator.plots, step=trainer.epoch + 1)
    _log_plots(trainer.plots, step=trainer.epoch + 1)
    art = wb.Artifact(type='model', name=f'run_{wb.run.id}_model')
    if trainer.best.exists():
        art.add_file(trainer.best)
        wb.run.log_artifact(art, aliases=['best'])
    for curve_name, curve_values in zip(trainer.validator.metrics.curves, trainer.validator.metrics.curves_results):
        x, y, x_title, y_title = curve_values
        _plot_curve(
            x,
            y,
            names=list(trainer.validator.metrics.names.values()),
            id=f'curves/{curve_name}',
            title=curve_name,
            x_title=x_title,
            y_title=y_title,
        )
    wb.run.finish()  # required or run continues on dashboard


callbacks = {
    'on_pretrain_routine_start': on_pretrain_routine_start,
    'on_train_epoch_end': on_train_epoch_end,
    'on_fit_epoch_end': on_fit_epoch_end,
    'on_train_end': on_train_end} if wb else {}
