# Supplementary material for: Research on enhancing road apparent crack detection based on the improved YOLOv8n model
Source: PLoS One. 2025 Sep 4;20(9):e0330218. doi: 10.1371/journal.pone.0330218 (PMC12410743; doi:10.1371/journal.pone.0330218)
Supplement: S3 File — (ZIP) [file pone.0330218.s003.zip › utils/errors.py]

# Ultralytics YOLO 🚀, AGPL-3.0 license

from ultralytics.utils import emojis


class HUBModelError(Exception):
    """
    Custom exception class for handling errors related to model fetching in Ultralytics YOLO.

    This exception is raised when a requested model is not found or cannot be retrieved.
    The message is also processed to include emojis for better user experience.

    Attributes:
        message (str): The error message displayed when the exception is raised.

    Note:
        The message is automatically processed through the 'emojis' function from the 'ultralytics.utils' package.
    """

    def __init__(self, message='Model not found. Please check model URL and try again.'):
        """Create an exception for when a model is not found."""
        super().__init__(emojis(message))
