# Supplementary material for: Research on enhancing road apparent crack detection based on the improved YOLOv8n model
Source: PLoS One. 2025 Sep 4;20(9):e0330218. doi: 10.1371/journal.pone.0330218 (PMC12410743; doi:10.1371/journal.pone.0330218)
Supplement: S3 File — (ZIP) [file pone.0330218.s003.zip › utils/patches.py]

# Ultralytics YOLO 🚀, AGPL-3.0 license
"""Monkey patches to update/extend functionality of existing functions."""

from pathlib import Path

import cv2
import numpy as np
import torch

# OpenCV Multilanguage-friendly functions ------------------------------------------------------------------------------
_imshow = cv2.imshow  # copy to avoid recursion errors


def imread(filename: str, flags: int = cv2.IMREAD_COLOR):
    """
    Read an image from a file.

    Args:
        filename (str): Path to the file to read.
        flags (int, optional): Flag that can take values of cv2.IMREAD_*. Defaults to cv2.IMREAD_COLOR.

    Returns:
        (np.ndarray): The read image.
    """
    return cv2.imdecode(np.fromfile(filename, np.uint8), flags)


def imwrite(filename: str, img: np.ndarray, params=None):
    """
    Write an image to a file.

    Args:
        filename (str): Path to the file to write.
        img (np.ndarray): Image to write.
        params (list of ints, optional): Additional parameters. See OpenCV documentation.

    Returns:
        (bool): True if the file was written, False otherwise.
    """
    try:
        cv2.imencode(Path(filename).suffix, img, params)[1].tofile(filename)
        return True
    except Exception:
        return False


def imshow(winname: str, mat: np.ndarray):
    """
    Displays an image in the specified window.

    Args:
        winname (str): Name of the window.
        mat (np.ndarray): Image to be shown.
    """
    _imshow(winname.encode('unicode_escape').decode(), mat)


# PyTorch functions ----------------------------------------------------------------------------------------------------
_torch_save = torch.save  # copy to avoid recursion errors


def torch_save(*args, **kwargs):
    """
    Use dill (if exists) to serialize the lambda functions where pickle does not do this.

    Args:
        *args (tuple): Positional arguments to pass to torch.save.
        **kwargs (dict): Keyword arguments to pass to torch.save.
    """
    try:
        import dill as pickle  # noqa
    except ImportError:
        import pickle

    if 'pickle_module' not in kwargs:
        kwargs['pickle_module'] = pickle  # noqa
    return _torch_save(*args, **kwargs)
